# Supplementary material for: Evaluating male sexual function and reproductive health during Omicron outbreak in China
Source: PLoS One. 2024 Nov 7;19(11):e0310145. doi: 10.1371/journal.pone.0310145 (PMC11542781; doi:10.1371/journal.pone.0310145)
Supplement: S1 Table — (XLSX) [file pone.0310145.s001.xlsx]

## Sheet: Sheet1
8. Do you smoke for a long time or secondhand?	9. Do you have a long history of alcohol consumption?	10. Status of COVID-19 vaccination	11. Have you had any of the following diseases (select at least 1)	12. Does your spouse have any of the following medical conditions (select at least 1)	13. Have you had any problems related to male sexual dysfunction in the past 12 months?	14. Have you been infected with COVID-19 and at what stage?	15. What is the method used to determine COVID-19 infection?	16. What is the highest body temperature during COVID-19 infection?	17. If I am infected with COVID-19, will I be hospitalized?	18. What are your main symptoms of COVID-19?	19. What medicine have you taken since you contracted COVID-19?	20. How confident were you about getting and maintaining an erection before COVID-19?	21. After COVID-19 infection (within two weeks), how confident are you about getting and maintaining an erection of your penis?	22. Before COVID-19, how many times after sexual stimulation can the penis be firmly inserted into the vagina?	23. After COVID-19 infection (within two weeks), how many times can the penis be firmly inserted into the vagina after sexual stimulation?	24. Before COVID-19 infection, how many times could the penis maintain an erection after entering the vagina during sexual intercourse?	25. After COVID-19 infection (within two weeks), how many times can I maintain an erection after entering the vagina during sexual intercourse?	26. Before COVID-19, how difficult was it to maintain an erection during intercourse until the end of intercourse?	27. After COVID-19 infection (within two weeks), how difficult is it to maintain an erection during intercourse until the end of intercourse?	28. Before COVID-19, did you feel satisfied when you tried to have sex	29. After COVID-19 (within two weeks), whether you feel satisfied when you try to have sex	30. Before COVID-19, how difficult was it to delay ejaculation during intercourse? (0 is not at all 4 is always/very)	31. After COVID-19 (within two weeks), how difficult is it to delay ejaculation during sex? (0 is not at all 4 is always/very)	32. Before COVID-19, how often does ejaculation happen before you want to ejaculate? (0 being none at all 4 being always/very)	33. After COVID-19 infection (within two weeks), how often does ejaculation happen before you want to ejaculate? (0 being none at all 4 being always/very)	34. Did you ejaculate after very little stimulation before COVID-19? (0 means none at all and 4 means always/very)	35. After COVID-19 infection (within two weeks), will I ejaculate after receiving very little stimulation? (0 means none at all 4 means always/very)	36. Before COVID-19, were you frustrated with premature ejaculation? (0 means not at all 4 means always/very)	37. After contracting COVID-19 (within two weeks), are you frustrated with premature ejaculation? (0 means not at all 4 means always/very)	38. Before COVID-19, were you worried that your ejaculation time would make your partner unhappy? (0 means none at all 4 means always/very)	39. After contracting COVID-19 (within two weeks), are you worried that your ejaculation time will be unsatisfactory to your spouse? (0 means none at all 4 means always/very)	40. Were you sexually aroused before COVID-19?	41. After COVID-19 (within two weeks), are you sexually aroused?	42. Before COVID-19, was your sexual desire aroused easily?	43. After COVID-19 infection (within two weeks), is your sexual desire easily aroused?	44. Before COVID-19, did you get and maintain an erection easily during sexual intercourse?	45. After COVID-19 infection (within two weeks), can your penis easily get and maintain an erection during sexual intercourse?	46. Before COVID-19, did you reach orgasm easily?	47. After COVID-19 infection (within two weeks), do you easily reach orgasm?	48. Before COVID-19, were your orgasms satisfying?	49. After COVID-19 (within two weeks), can you have an orgasm that satisfies you?	50. Is it because you are worried about the impact of COVID-19 on male sexual function?	51. Are you worried about the impact of COVID-19 on male reproductive function?	52. Do you want to learn more about COVID-19 infection and male reproductive health?	53. What causes a decrease in sexual frequency within two weeks of COVID-19 infection?	How many years have you been smoking
No, non-smoker	Never drink alcohol	3 shots have been given	no	Cardiovascular and cerebrovascular diseases	There is no	Within 2 weeks of contracting COVID-19	Positive based on symptoms	38.1-39 ℃	no	Fever ┋ headache and sore throat ┋ nausea and vomiting ┋ chills and muscle soreness ┋ dry cough and chest tightness ┋ fatigue and fatigue ┋ hoarseness	Gankang (Compound paracetamol and amylamine tablets)┋ Other (Fill in specific drug)〖 loxoprofen sodium 〗	high	Medium	Most times	Sometimes or about half the time	Almost every time or every time	Only a few times	Not difficult	Somewhat difficult	Almost every time or every time	Only a few times	3	1	0	4	3	2	2	3	0	3	Quite intense	Very weak	Extremely easy	Somewhat difficult	Somewhat easy	Somewhat difficult	easy	Somewhat difficult	A little content	Very unsatisfied	Very worried	A little worried	Rather want to know	Physical weakness, decreased physical strength ┋ psychological anxiety ┋ worry that strenuous activity may aggravate the condition and affect the recovery of the disease	(Skip)
No, non-smoker	Never drink alcohol	2 doses have been inoculated	no	no	There is no	2 weeks of COVID-19 infection - Feb	Test positive for COVID-19 antigen	37.1-38 ℃	no	Fever ┋ dry cough and chest tightness ┋ weakness and fatigue	Not taking any medication	high	high	Almost every time or every time	Almost every time or every time	Almost every time or every time	Almost every time or every time	Not difficult	Not difficult	Almost every time or every time	Almost every time or every time	0	0	0	0	0	0	0	0	0	0	Quite intense	Quite intense	easy	easy	easy	easy	easy	easy	Very content	Very content	Not worried	Not worried	Rather want to know	Worry that strenuous activity may aggravate the illness and interfere with recovery	(Skip)
No, non-smoker	Never drink alcohol	3 shots have been given	no	no	There is no	2 weeks of COVID-19 infection - Feb	Positive nucleic acid test	39.1-40 ℃	no	Fever ┋ headache and sore throat ┋ weakness and fatigue ┋ hoarseness	Ibuprofen ┋ cephalosporin ┋ cough and expectorant medicines, such as Pei Pa Koa and loquat syrup	Very high	high	Almost every time or every time	Almost every time or every time	Almost every time or every time	Almost every time or every time	Not difficult	Not difficult	Most times	Most times	0	0	0	0	1	1	1	1	1	1	A little intense	A little weak	easy	Somewhat easy	easy	easy	easy	easy	Very content	A little content	A little worried	A little worried	Dying to understand	Physical weakness, decreased physical strength ┋ fear that strenuous activity may aggravate the condition and affect the recovery from the disease	(Skip)
No, non-smoker	Never drink alcohol	3 shots have been given	no	no	Erectile dysfunction	2 weeks of COVID-19 infection - Feb	Test positive for COVID-19 antigen	39.1-40 ℃	no	Fever ┋ headache and sore throat ┋ cold and muscle soreness ┋ dry cough and chest tightness ┋ weakness and fatigue	Ibuprofen ┋ hormones such as dexamethasone, prednisone, etc	Very high	Medium	Almost every time or every time	Sometimes or about half the time	Almost every time or every time	Sometimes or about half the time	Not difficult	Somewhat difficult	Almost every time or every time	Sometimes or about half the time	1	3	2	3	3	0	2	3	1	3	Extremely strong	A little weak	Extremely easy	Somewhat difficult	Extremely easy	Somewhat easy	Extremely easy	Somewhat easy	Very content	A little unfulfilled	A little worried	A little worried	Dying to understand	Physical weakness, decreased physical strength ┋ fear that strenuous activity may aggravate the condition and affect the recovery from the disease	(Skip)
Former smoker, now quit (smoking _ years, daily _ heel)	Drinking, drinking for __ years, __ twice a day (fill in two numbers, separated by commas) 〖20 years 〗	3 shots have been given	no	no	There is no	Within 2 weeks of contracting COVID-19	Test positive for COVID-19 antigen	38.1-39 ℃	no	Fever ┋ cold and sore muscles	Gankang (Compound paraminophen and amylamine tablets)	Very high	Very high	Most times	Most times	Most times	Most times	Not difficult	Not difficult	Almost every time or every time	Almost every time or every time	1	1	1	1	1	1	1	1	1	1	A little intense	A little intense	Somewhat easy	Somewhat easy	Somewhat easy	Somewhat easy	Somewhat easy	Somewhat easy	A little content	A little content	A little worried	A little worried	Dying to understand	Other reasons (please fill in)	(Skip)
Former smoker, now ex-smoker (smoked _ years, daily _ heels) 〖 15 cigarettes per day for 10 years 〗	Former alcoholic, now sober (alcoholic _ years, _ 2 cigarettes per day)	3 shots have been given	Other	no	Ejaculatory dysfunction	Within 2 weeks of contracting COVID-19	Positive nucleic acid test	37.1-38 ℃	no	Headache and sore throat ┋ chills and sore muscles ┋ dry cough and chest tightness ┋ fatigue and fatigue ┋ loss of smell and taste	Cough and expectorant medicine, such as Pei Pa Koa, loquat syrup, etc	Very high	Very high	Asexual activities	Asexual activities	No attempts at sexual intercourse	No attempts at sexual intercourse	No attempts at sexual intercourse	No attempts at sexual intercourse	No attempts at sexual intercourse	No attempts at sexual intercourse	0	0	0	0	0	0	0	0	0	0	Extremely strong	Extremely strong	Extremely easy	Extremely easy	Extremely easy	Extremely easy	Extremely easy	Extremely easy	Extremely satisfied	Extremely satisfied	Very worried	Very worried	Dying to understand	Weak body and decreased physical strength	(Skip)
No, non-smoker	Never drink alcohol	3 shots have been given	no	no	There is no	2 weeks of COVID-19 infection - Feb	Test positive for COVID-19 antigen	39.1-40 ℃	no	Fever ┋ headache and sore throat ┋ cold and muscle aches ┋ weakness and fatigue	Ibuprofen ┋ Gankang (compound paracetamol and amylamine tablets)┋ Lianhua Qingwen capsule ┋ cephalosporins ┋ acetylcysteine ┋ hormones, such as dexamethasone, prednisone, etc	high	low	Almost every time or every time	Asexual activities	Most times	No attempts at sexual intercourse	Not difficult	No attempts at sexual intercourse	Almost every time or every time	No attempts at sexual intercourse	2	4	2	0	4	0	0	3	0	3	Extremely strong	Very weak	Extremely easy	No sex drive	Extremely easy	Somewhat difficult	Extremely easy	difficult	Extremely satisfied	Very unsatisfied	A little worried	A little worried	Rather want to know	Physical weakness, decreased physical strength ┋ psychological anxiety ┋ worry that strenuous activity may aggravate the condition and affect the recovery of the disease	(Skip)
No, non-smoker	Never drink alcohol	3 shots have been given	no	no	Erectile dysfunction	Within 2 weeks of contracting COVID-19	Positive nucleic acid test	38.1-39 ℃	no	Fever ┋ headache and sore throat ┋ nausea and vomiting ┋ dry cough and chest tightness ┋ weakness and fatigue ┋ loss of smell and taste	Acetaminophen ┋ cough and expectorant medicine, such as Pei Pa Koa and loquat syrup	Very high	Medium	Almost every time or every time	Sometimes or about half the time	Most times	Sometimes or about half the time	Somewhat difficult	Have difficulties	Almost every time or every time	Sometimes or about half the time	1	1	0	0	0	0	0	0	0	0	A little intense	A little weak	Somewhat easy	Somewhat difficult	easy	Somewhat difficult	Somewhat difficult	difficult	Very content	Very content	A little worried	Very worried	Dying to understand	Physical weakness, decreased physical strength ┋ psychological anxiety	(Skip)
No, non-smoker	Drinking, drinking for __ years, __ twice a day (fill in two numbers, separated by commas) 〖 20,3 〗	3 shots have been given	hypertension.	no	Erectile dysfunction	2 weeks of COVID-19 infection - Feb	Test positive for COVID-19 antigen	38.1-39 ℃	no	Fever ┋ weakness and fatigue	Ibuprofen	Medium	low	Sometimes or about half the time	Little or none	Most times	Little or none	Have difficulties	Very difficult	Most times	Little or none	3	4	0	0	0	0	0	0	2	2	A little intense	A little weak	Somewhat easy	Somewhat difficult	Somewhat easy	Somewhat easy	Somewhat easy	difficult	A little content	Very unsatisfied	A little worried	Not worried	Rather want to know	Physical weakness, decreased physical strength ┋ psychological anxiety	(Skip)
No, non-smoker	Never drink alcohol	3 shots have been given	no	no	There is no	2 weeks of COVID-19 infection - Feb	Positive nucleic acid test	37.1-38 ℃	no	Headache and sore throat ┋ chills and sore muscles ┋ weakness and fatigue	Cephalosporins ┋ cough and expectorant medicines, such as Pei Pa Koa and loquat syrup	Very high	Very high	Almost every time or every time	Almost every time or every time	Almost every time or every time	Almost every time or every time	Not difficult	Not difficult	Sometimes or about half the time	Most times	2	2	2	3	0	2	2	2	2	3	Extremely strong	A little intense	Extremely easy	easy	Extremely easy	easy	Extremely easy	easy	Very content	A little content	Very worried	A little worried	Dying to understand	Worry that strenuous activity may aggravate the illness and interfere with recovery	(Skip)
No, non-smoker	Never drink alcohol	4 doses have been inoculated	Hypertension ┋ cardiovascular and cerebrovascular diseases	no	There is no	Within 2 weeks of contracting COVID-19	Positive nucleic acid test	39.1-40 ℃	no	Fever ┋ headache and sore throat ┋ chills and sore muscles ┋ dry cough and chest tightness ┋ fatigue and fatigue ┋ hoarseness	Ibuprofen ┋ Lianhua Qingwen capsule	Very high	Very low	Almost every time or every time	Most times	Almost every time or every time	Most times	Not difficult	difficult	Most times	Only a few times	0	3	1	0	0	0	4	4	4	4	Quite intense	A little weak	easy	Somewhat difficult	easy	Somewhat difficult	easy	Somewhat difficult	A little unfulfilled	A little unfulfilled	Very worried	A little worried	Dying to understand	Physical weakness, decreased physical strength ┋ psychological anxiety	(Skip)
No, non-smoker	Never drink alcohol	4 doses have been inoculated	hypertension.	no	There is no	2 weeks of COVID-19 infection - Feb	Positive nucleic acid test	39.1-40 ℃	no	Fever ┋ cold and sore muscles	Other (Fill in specific drug)〖 Diclofenac Sodium enteric-coated tablets 〗	Very high	Very high	Almost every time or every time	Almost every time or every time	Almost every time or every time	Almost every time or every time	Not difficult	Not difficult	Almost every time or every time	Almost every time or every time	0	0	0	0	0	0	0	0	0	0	Extremely strong	Extremely strong	Extremely easy	Extremely easy	Extremely easy	Extremely easy	Extremely easy	Extremely easy	Extremely satisfied	Extremely satisfied	Not worried	Not worried	Rather want to know	Worry that strenuous activity may aggravate the illness and interfere with recovery	(Skip)
No, non-smoker	Never drink alcohol	2 doses have been inoculated	no	no	There is no	2 weeks of COVID-19 infection - Feb	Test positive for COVID-19 antigen	38.1-39 ℃	no	Fever ┋ headache and sore throat ┋ dry cough and chest tightness ┋ weakness and fatigue	Ibuprofen ┋ acetaminophen ┋ Lianhua Qingwen capsule	Very high	low	Almost every time or every time	Most times	Almost every time or every time	Most times	Not difficult	Somewhat difficult	Almost every time or every time	Sometimes or about half the time	0	0	0	0	0	0	0	0	2	3	Extremely strong	Quite intense	Extremely easy	Somewhat easy	Extremely easy	Somewhat easy	easy	Somewhat difficult	Very content	A little content	Very worried	Very worried	Dying to understand	Physical weakness, decreased physical strength ┋ fear that strenuous activity may aggravate the condition and affect the recovery from the disease	(Skip)
No, non-smoker	Never drink alcohol	3 shots have been given	no	no	There is no	2 weeks of COVID-19 infection - Feb	Positive based on symptoms	38.1-39 ℃	no	Fever ┋ headache and sore throat ┋ cold and sore muscles ┋ dry cough and chest tightness ┋ hoarseness	Ibuprofen ┋ Lianhua Qingwen capsule	There is no	Medium	Most times	Asexual activities	Almost every time or every time	No attempts at sexual intercourse	Not difficult	No attempts at sexual intercourse	Almost every time or every time	No attempts at sexual intercourse	0	0	0	0	0	0	0	0	0	0	Extremely strong	Extremely strong	Extremely easy	Extremely easy	Extremely easy	Extremely easy	Extremely easy	easy	Extremely satisfied	Extremely satisfied	Not worried	Not worried	Dying to understand	Weak body and decreased physical strength	(Skip)
No, non-smoker	Never drink alcohol	3 shots have been given	no	no	There is no	2 weeks of COVID-19 infection - Feb	Test positive for COVID-19 antigen	39.1-40 ℃	no	Fever ┋ headache and sore throat ┋ weakness and fatigue ┋ hoarseness	Ibuprofen ┋ cough and phlegm reliever such as Pei Pa Koa, strong loquat syrup, etc	high	high	Asexual activities	Asexual activities	No attempts at sexual intercourse	No attempts at sexual intercourse	No attempts at sexual intercourse	No attempts at sexual intercourse	No attempts at sexual intercourse	No attempts at sexual intercourse	0	1	0	0	0	0	0	0	0	0	A little intense	A little intense	Somewhat easy	Somewhat easy	easy	easy	Extremely easy	Extremely easy	Extremely satisfied	Extremely satisfied	Very worried	Very worried	Rather want to know	Psychological anxiety ┋ worry that strenuous activities will aggravate the condition and affect the recovery of the disease	(Skip)
No, non-smoker	Never drink alcohol	4 doses have been inoculated	Other	Other	Pain and discomfort in the testis perineum	2 weeks of COVID-19 infection - Feb	Positive nucleic acid test	38.1-39 ℃	no	Fever ┋ headache and sore throat ┋ weakness and fatigue	Acetaminophen ┋ Lianhua Qingwen capsule ┋ cephalosporins	high	Medium	Asexual activities	Asexual activities	No attempts at sexual intercourse	No attempts at sexual intercourse	No attempts at sexual intercourse	No attempts at sexual intercourse	No attempts at sexual intercourse	No attempts at sexual intercourse	0	0	0	0	0	0	0	0	0	0	A little weak	A little weak	Somewhat easy	Somewhat easy	Somewhat easy	Somewhat easy	Somewhat easy	Somewhat easy	A little content	A little content	Not worried	Not worried	General	Weak body and decreased physical strength	(Skip)
No, non-smoker	Never drink alcohol	3 shots have been given	no	no	There is no	2 weeks of COVID-19 infection - Feb	Test positive for COVID-19 antigen	40.1-41 ℃	no	Fever ┋ headache and sore throat ┋ nausea and vomiting ┋ cold and muscle soreness ┋ dry cough and chest tightness ┋ fatigue and fatigue ┋ loss of smell and taste ┋ hoarseness ┋ Other symptoms (please describe them)〖 peeling 〗	Ibuprofen	Very high	Medium	Almost every time or every time	Most times	Almost every time or every time	Almost every time or every time	Not difficult	Not difficult	Almost every time or every time	Most times	0	1	0	0	0	1	1	0	0	0	Extremely strong	A little intense	Extremely easy	Somewhat easy	Extremely easy	easy	Extremely easy	Extremely easy	Extremely satisfied	Extremely satisfied	Not worried	Not worried	Dying to understand	Physical weakness, decreased physical strength ┋ psychological anxiety ┋ worry that strenuous activity may aggravate the condition and affect the recovery of the disease	(Skip)
No, non-smoker	Never drink alcohol	3 shots have been given	no	no	There is no	Within 2 weeks of contracting COVID-19	Test positive for COVID-19 antigen	38.1-39 ℃	no	Weakness and fatigue	Acetaminophen	Medium	Medium	Most times	Most times	Most times	Most times	Somewhat difficult	Somewhat difficult	Sometimes or about half the time	Sometimes or about half the time	3	3	3	3	2	2	2	2	3	3	Quite intense	A little intense	easy	Somewhat easy	Somewhat easy	Somewhat easy	Somewhat easy	Somewhat easy	A little unfulfilled	A little unfulfilled	Not worried	Not worried	General	Weak body and decreased physical strength	(Skip)
No, non-smoker	Never drink alcohol	3 shots have been given	hypertension.	no	There is no	2 weeks of COVID-19 infection - Feb	Test positive for COVID-19 antigen	39.1-40 ℃	no	Fever ┋ headache and sore throat ┋ cold and muscle soreness ┋ weakness and fatigue ┋ loss of smell and taste	Ibuprofen ┋ cough and phlegm reliever such as Pei Pa Koa, strong loquat syrup, etc	high	high	Almost every time or every time	Most times	Almost every time or every time	Almost every time or every time	Not difficult	Not difficult	Almost every time or every time	Most times	0	1	1	2	1	2	1	1	1	1	Quite intense	A little weak	Extremely easy	Somewhat easy	Extremely easy	Somewhat easy	Extremely easy	easy	Very content	A little content	A little worried	Not worried	Dying to understand	Physical weakness, decreased physical strength ┋ fear that strenuous activity may aggravate the condition and affect the recovery from the disease	(Skip)
No, non-smoker	Never drink alcohol	3 shots have been given	hypertension.	hypertension.	Other (Please fill in the specific symptoms)〖 decreased sexual desire 〗	2 weeks of COVID-19 infection - Feb	Positive nucleic acid test	37.1-38 ℃	no	Cold and muscle aches ┋ weakness and fatigue ┋ Loss of smell and taste ┋ Other symptoms (please specify)〖 peeling of face and skin, diarrhea 〗	Lianhua Qingwen capsule ┋ cephalosporins ┋ Other (to fill in the specified drugs)〖 Ganlingling Granule, Yinqiao Jiedu Granule, Puganmin, Fangfengtong Shengwan, Sangju Cold tablet 〗	Medium	Very low	Most times	Asexual activities	Most times	No attempts at sexual intercourse	Somewhat difficult	No attempts at sexual intercourse	Most times	No attempts at sexual intercourse	2	0	2	0	2	0	2	0	2	0	A little intense	No sex drive	Somewhat easy	No sex drive	Somewhat easy	Never had an erection	Somewhat easy	Have not had an orgasm	A little content	Unable to achieve orgasm	Very worried	Very worried	Dying to understand	Weak body and decreased physical strength	(Skip)
No, non-smoker	Used to drink alcohol, but now abstain from it (drinking _ years, _ twice a day) 〖1〗	2 doses have been inoculated	no	no	There is no	2 weeks of COVID-19 infection - Feb	Test positive for COVID-19 antigen	39.1-40 ℃	no	Fever ┋ dry cough and chest tightness ┋ weakness and fatigue ┋ loss of smell and taste	Ibuprofen ┋ Lianhua Qingwen capsule ┋ cough and phlegm reliever, such as Pei Pa Koa, strong loquat syrup, etc	Very high	Very high	Almost every time or every time	Almost every time or every time	Almost every time or every time	Almost every time or every time	Not difficult	Not difficult	Almost every time or every time	Almost every time or every time	0	0	0	0	0	0	0	0	0	0	Quite intense	Quite intense	easy	easy	easy	easy	Extremely easy	Extremely easy	Very content	Very content	Not worried	A little worried	Rather want to know	Physical weakness, decreased physical strength ┋ fear that strenuous activity may aggravate the condition and affect the recovery from the disease	(Skip)
Yes, never quit smoking (smoking _ years, _ roots a day) 〖10 years, 3 roots 〗	Never drink alcohol	2 doses have been inoculated	no	no	There is no	Post-covid-19 / recovery period (February-March)	Positive based on symptoms	37.1-38 ℃	no	Cold and sore muscles	Gankang (Compound paraminophen and amylamine tablets)	There is no	There is no	Only a few times	Most times	Sometimes or about half the time	Sometimes or about half the time	Not difficult	Not difficult	Sometimes or about half the time	Most times	0	0	0	0	0	0	0	0	0	0	A little intense	A little weak	Somewhat easy	Somewhat difficult	easy	easy	easy	easy	Very content	Very content	Not worried	Not worried	General	Worry that strenuous activity may aggravate the illness and interfere with recovery	(Skip)
No, non-smoker	Former alcoholic, now sober (alcoholic _ years, _ 2 cigarettes per day)	3 shots have been given	no	no	There is no	Post-covid-19 / recovery period (February-March)	Positive nucleic acid test	39.1-40 ℃	no	Fever ┋ cold and muscle soreness ┋ weakness and fatigue	Ibuprofen ┋ acetaminophen	high	high	Almost every time or every time	Almost every time or every time	Almost every time or every time	Most times	Not difficult	Somewhat difficult	Almost every time or every time	Most times	1	0	4	4	0	2	0	0	0	0	Quite intense	Quite intense	easy	easy	easy	easy	easy	easy	Very content	Very content	A little worried	Not worried	Rather want to know	Weak body and decreased physical strength	(Skip)
No, non-smoker	Never drink alcohol	3 shots have been given	no	no	There is no	Within 2 weeks of contracting COVID-19	Positive nucleic acid test	39.1-40 ℃	no	Fever ┋ headache and sore throat ┋ cold and muscle soreness ┋ weakness and fatigue ┋ Other symptoms (please specify)〖 stuffy nose, runny nose, cough cough 〗	Acetaminophen ┋ Lianhua Qingwen capsule ┋ cough and phlegm reliever, such as Pei Pa Koa, strong loquat syrup, etc	Very high	high	Almost every time or every time	Asexual activities	Almost every time or every time	No attempts at sexual intercourse	Not difficult	No attempts at sexual intercourse	No attempts at sexual intercourse	No attempts at sexual intercourse	2	0	2	0	2	0	3	0	3	0	Quite intense	A little weak	Extremely easy	Somewhat difficult	Extremely easy	Somewhat difficult	easy	Have not had an orgasm	Very content	A little content	A little worried	A little worried	Dying to understand	Physical weakness, decreased physical strength ┋ fear that strenuous activity may aggravate the condition and affect the recovery from the disease	(Skip)
No, non-smoker	Drinking, drinking for __ years, __ twice a day (fill in two numbers, separated by commas) 〖 20,4 〗	3 shots have been given	hypertension.	no	There is no	2 weeks of COVID-19 infection - Feb	Positive nucleic acid test	38.1-39 ℃	no	4. Fever ┋ dry cough and chest tightness	Ibuprofen ┋ cough and phlegm reliever such as Pei Pa Koa, strong loquat syrup, etc	There is no	high	Asexual activities	Asexual activities	Almost every time or every time	No attempts at sexual intercourse	Not difficult	Not difficult	Almost every time or every time	No attempts at sexual intercourse	0	0	0	0	0	1	0	1	1	0	A little intense	Very weak	Somewhat easy	difficult	easy	Somewhat easy	easy	Have not had an orgasm	Very content	Unable to achieve orgasm	Very worried	Very worried	Dying to understand	Physical weakness, decreased physical strength ┋ psychological anxiety	(Skip)
No, non-smoker	Drinking, drinking for __ years, __ twice a day (Fill in two numbers, separated by commas) 〖20, occasionally 〗	3 shots have been given	hypertension.	no	There is no	Within 2 weeks of contracting COVID-19	Test positive for COVID-19 antigen	37.1-38 ℃	no	Headache and sore throat ┋ chills and sore muscles	Acetaminophen	high	high	Almost every time or every time	Most times	Almost every time or every time	Almost every time or every time	Not difficult	Not difficult	Almost every time or every time	Almost every time or every time	2	2	3	3	1	1	3	3	3	3	Quite intense	A little weak	easy	Somewhat easy	Extremely easy	easy	easy	easy	Very content	Very content	A little worried	Not worried	Rather want to know	Physical weakness, decreased physical strength ┋ fear that strenuous activity may aggravate the condition and affect the recovery from the disease	(Skip)
No, non-smoker	Never drink alcohol	3 shots have been given	no	no	There is no	Within 2 weeks of contracting COVID-19	Positive nucleic acid test	39.1-40 ℃	no	Fever ┋ headache and sore throat ┋ nausea and vomiting ┋ cold and muscle soreness ┋ dry cough and chest tightness ┋ fatigue and fatigue ┋ loss of smell and taste ┋ hoarseness ┋ The other symptoms 〖 skin urticaria 〗	Acetaminophen ┋ Lianhua Qingwen capsule ┋ cough and phlegm reliever, such as Pei Pa Koa, strong loquat syrup, etc	Very high	There is no	Almost every time or every time	Asexual activities	Almost every time or every time	No attempts at sexual intercourse	Not difficult	No attempts at sexual intercourse	Almost every time or every time	No attempts at sexual intercourse	0	4	4	0	0	0	0	0	0	0	Quite intense	No sex drive	Extremely easy	No sex drive	Extremely easy	Never had an erection	Extremely easy	Have not had an orgasm	Very content	Unable to achieve orgasm	Dunno	Not worried	Rather want to know	Physical weakness, decreased physical strength ┋ psychological anxiety	(Skip)
No, non-smoker	Never drink alcohol	3 shots have been given	no	no	There is no	2 weeks of COVID-19 infection - Feb	Positive nucleic acid test	39.1-40 ℃	no	Fever ┋ nausea and vomiting ┋ cold and muscle soreness ┋ dry cough and chest tightness ┋ weakness and fatigue	Acetaminophen ┋ Lianhua Qingwen capsule	high	high	Most times	Most times	Most times	Most times	Not difficult	Somewhat difficult	Most times	Most times	2	3	2	2	0	0	1	1	3	3	A little intense	A little weak	easy	Somewhat easy	Somewhat easy	Somewhat easy	easy	Somewhat easy	A little content	A little unfulfilled	A little worried	A little worried	Dying to understand	Physical weakness, decreased physical strength ┋ fear that strenuous activity may aggravate the condition and affect the recovery from the disease	(Skip)
No, non-smoker	Never drink alcohol	4 doses have been inoculated	no	no	There is no	Within 2 weeks of contracting COVID-19	Positive based on symptoms	39.1-40 ℃	no	Fever ┋ cold and muscle soreness ┋ weakness and fatigue	Ibuprofen	Medium	low	Sometimes or about half the time	Asexual activities	No attempts at sexual intercourse	No attempts at sexual intercourse	No attempts at sexual intercourse	No attempts at sexual intercourse	No attempts at sexual intercourse	No attempts at sexual intercourse	0	0	4	0	4	0	3	0	0	0	A little intense	No sex drive	easy	No sex drive	Somewhat difficult	Never had an erection	easy	Have not had an orgasm	A little unfulfilled	Unable to achieve orgasm	A little worried	A little worried	Dying to understand	Physical weakness, decreased physical strength ┋ psychological anxiety	(Skip)
No, non-smoker	Drinking, drinking for __ years, __ twice a day (fill in two numbers, separated by commas) 〖 occasionally 〗	4 doses have been inoculated	no	no	There is no	Within 2 weeks of contracting COVID-19	Positive nucleic acid test	37.1-38 ℃	no	Headache and sore throat	Lianhua Qingwen capsule ┋ Other (fill in the specific drug)〖 Nimesulide 〗	Very high	Very high	Almost every time or every time	Almost every time or every time	Almost every time or every time	Almost every time or every time	Not difficult	Not difficult	Almost every time or every time	Almost every time or every time	1	1	1	1	1	1	1	1	1	1	Quite intense	Quite intense	easy	easy	easy	easy	easy	easy	Very content	Very content	Not worried	Not worried	Rather want to know	Weak body and decreased physical strength	(Skip)
Yes, never quit smoking (smoking _ years, daily _ root)	Never drink alcohol	3 shots have been given	no	no	There is no	Within 2 weeks of contracting COVID-19	Test positive for COVID-19 antigen	38.1-39 ℃	no	Fever ┋ headache and sore throat ┋ cold and sore muscles	Ibuprofen ┋ Lianhua Qingwen capsule	Medium	Medium	Almost every time or every time	Asexual activities	Most times	No attempts at sexual intercourse	Not difficult	No attempts at sexual intercourse	Sometimes or about half the time	No attempts at sexual intercourse	2	0	2	0	2	0	0	0	0	0	A little intense	A little weak	Somewhat easy	Somewhat difficult	easy	Somewhat difficult	Somewhat easy	Somewhat difficult	A little content	A little content	A little worried	A little worried	Rather want to know	Physical weakness, decreased physical strength ┋ fear that strenuous activity may aggravate the condition and affect the recovery from the disease	(Skip)
No, non-smoker	Never drink alcohol	3 shots have been given	Diabetes or elevated state of blood sugar	Respiratory diseases	There is no	2 weeks of COVID-19 infection - Feb	Positive nucleic acid test	37.1-38 ℃	no	Fever ┋ headache and sore throat ┋ cold and muscle soreness ┋ dry cough and chest tightness ┋ loss of smell and taste ┋ hoarseness	Not taking any medication	high	Medium	Most times	Only a few times	Sometimes or about half the time	Only a few times	difficult	Have difficulties	Sometimes or about half the time	Little or none	2	1	2	1	2	1	2	1	1	2	A little intense	A little weak	Somewhat difficult	Somewhat difficult	Somewhat difficult	Somewhat difficult	Somewhat easy	Somewhat difficult	Very unsatisfied	A little unfulfilled	A little worried	A little worried	Rather want to know	Mental anxiety	(Skip)
No, non-smoker	Never drink alcohol	3 shots have been given	Cardiovascular and cerebrovascular diseases	no	There is no	2 weeks of COVID-19 infection - Feb	Positive nucleic acid test	37.1-38 ℃	no	Fever ┋ headache and sore throat ┋ nausea and vomiting ┋ chills and muscle soreness ┋ dry cough and chest tightness ┋ fatigue and fatigue ┋ hoarseness	Ibuprofen	Very high	Medium	Almost every time or every time	Asexual activities	Almost every time or every time	No attempts at sexual intercourse	Not difficult	No attempts at sexual intercourse	Most times	No attempts at sexual intercourse	3	4	3	0	2	2	2	2	2	2	A little intense	Very weak	easy	Somewhat difficult	easy	Somewhat difficult	easy	Somewhat difficult	Very content	A little unfulfilled	A little worried	Not worried	Rather want to know	Physical weakness, decreased physical strength ┋ psychological anxiety ┋ worry that strenuous activity may aggravate the condition and affect the recovery of the disease	(Skip)
No, non-smoker	Never drink alcohol	3 shots have been given	no	no	There is no	Within 2 weeks of contracting COVID-19	Positive nucleic acid test	38.1-39 ℃	Yes, recovered and discharged from hospital	Fever ┋ headache and sore throat ┋ nausea and vomiting ┋ chills and muscle aches	Ibuprofen	Very high	Very high	Almost every time or every time	Almost every time or every time	Almost every time or every time	Almost every time or every time	Not difficult	Not difficult	Almost every time or every time	Almost every time or every time	0	0	0	0	0	0	0	0	0	0	Extremely strong	Extremely strong	Extremely easy	Extremely easy	Extremely easy	Extremely easy	Extremely easy	Extremely easy	Extremely satisfied	Extremely satisfied	A little worried	A little worried	Rather want to know	Worry that strenuous activity may aggravate the illness and interfere with recovery	(Skip)
Yes, never quit smoking (smoking _ years, every day _ root) 〖10,15〗	Never drink alcohol	3 shots have been given	no	no	There is no	2 weeks of COVID-19 infection - Feb	Positive nucleic acid test	39.1-40 ℃	no	fever.	Ibuprofen	There is no	There is no	Asexual activities	Asexual activities	Almost every time or every time	No attempts at sexual intercourse	Not difficult	No attempts at sexual intercourse	Almost every time or every time	No attempts at sexual intercourse	3	3	1	1	1	1	1	1	1	1	A little intense	A little weak	easy	Somewhat difficult	easy	easy	Somewhat easy	Somewhat easy	Very content	A little content	A little worried	A little worried	Rather want to know	Weak body and decreased physical strength	(Skip)
No, non-smoker	Drinking, drinking __ years, __ two per day (fill in two numbers, separated by commas)	2 doses have been inoculated	no	no	There is no	2 weeks of COVID-19 infection - Feb	Test positive for COVID-19 antigen	37.1-38 ℃	no	Headache and sore throat ┋ chills and sore muscles ┋ dry cough and chest tightness ┋ fatigue and fatigue ┋ hoarseness ┋ Other symptoms (please specify)〖 main 〗 Sore throat 〗	Ibuprofen	Medium	Very high	Asexual activities	Asexual activities	No attempts at sexual intercourse	No attempts at sexual intercourse	No attempts at sexual intercourse	No attempts at sexual intercourse	Almost every time or every time	No attempts at sexual intercourse	0	0	0	0	0	0	0	0	0	0	A little weak	A little weak	Somewhat easy	Somewhat difficult	Somewhat difficult	Somewhat difficult	Somewhat easy	Somewhat difficult	A little unfulfilled	A little unfulfilled	Very worried	Very worried	Dying to understand	Weak body and decreased physical strength	(Skip)
No, non-smoker	Drinking alcohol for __ years, __ twice a day (fill in two numbers, separated by commas) 〖 rarely drinking 〗	3 shots have been given	no	no	There is no	2 weeks of COVID-19 infection - Feb	Positive nucleic acid test	40.1-41 ℃	no	Fever ┋ headache and sore throat ┋ cold and muscle soreness ┋ dry cough and chest tightness ┋ weakness and fatigue	Not taking any medication	Very high	Very high	Almost every time or every time	Asexual activities	Almost every time or every time	No attempts at sexual intercourse	Not difficult	No attempts at sexual intercourse	Most times	No attempts at sexual intercourse	0	0	0	0	0	0	0	0	0	0	A little intense	A little intense	easy	Somewhat easy	Extremely easy	Extremely easy	easy	easy	Very content	Very content	Not worried	Not worried	Rather want to know	Other reasons (please fill in)〖 Mrs. Child (two treasure small) is still negative, not returned home for the time being 〗	(Skip)
No, non-smoker	Used to drink alcohol, but now I am sober (drinking _ years _ twice a day) 〖3〗	3 shots have been given	no	no	There is no	2 weeks of COVID-19 infection - Feb	Test positive for COVID-19 antigen	38.1-39 ℃	no	Cold and sore muscles	Cephalosporins ┋ cough and expectorant medicines, such as Pei Pa Koa and loquat syrup	Medium	There is no	Asexual activities	Asexual activities	Little or none	No attempts at sexual intercourse	No attempts at sexual intercourse	No attempts at sexual intercourse	No attempts at sexual intercourse	No attempts at sexual intercourse	0	0	0	0	0	0	0	0	0	0	A little intense	A little weak	Somewhat easy	No sex drive	Somewhat easy	Somewhat easy	Somewhat difficult	Somewhat difficult	A little unfulfilled	A little unfulfilled	A little worried	A little worried	General	Weak body and decreased physical strength	(Skip)
Former smoker, now quit (smoking _ years, daily _ heel)	Former alcoholic, now sober (alcoholic _ years, _ 2 cigarettes per day)	3 shots have been given	no	no	Pain and discomfort in the testis perineum	2 weeks of COVID-19 infection - Feb	Test positive for COVID-19 antigen	38.1-39 ℃	no	Fever ┋ cold and muscle soreness ┋ weakness and fatigue	Acetaminophen	high	Very low	Almost every time or every time	Most times	Almost every time or every time	Most times	Not difficult	Not difficult	Most times	Sometimes or about half the time	1	1	3	3	1	1	1	1	2	2	A little intense	Very weak	Extremely easy	No sex drive	easy	Somewhat difficult	Somewhat easy	Somewhat easy	Very content	A little content	A little worried	Very worried	Rather want to know	Physical weakness, decreased physical strength ┋ psychological anxiety ┋ worry that strenuous activity may aggravate the condition and affect the recovery of the disease	(Skip)
No, non-smoker	Never drink alcohol	2 doses have been inoculated	no	no	There is no	2 weeks of COVID-19 infection - Feb	Positive nucleic acid test	38.1-39 ℃	no	Fever ┋ headache and sore throat ┋ cold and sore muscles	Ibuprofen ┋ Gankang (Compound paraminophen and amylamine tablets)	Very high	Very high	Asexual activities	Asexual activities	No attempts at sexual intercourse	No attempts at sexual intercourse	No attempts at sexual intercourse	No attempts at sexual intercourse	No attempts at sexual intercourse	No attempts at sexual intercourse	0	0	0	0	0	0	0	0	0	0	A little intense	A little intense	Somewhat easy	Somewhat easy	Somewhat easy	Somewhat easy	Somewhat easy	Somewhat easy	A little content	A little content	Not worried	Not worried	General	Other Reasons (please fill in)〖 Rest 〗	(Skip)
No, non-smoker	Former alcoholic, now sober (alcoholic _ years, _ 2 cigarettes per day)	3 shots have been given	Other	no	There is no	2 weeks of COVID-19 infection - Feb	Positive nucleic acid test	38.1-39 ℃	no	Fever ┋ headache and sore throat ┋ nausea and vomiting ┋ chills and muscle soreness ┋ dry cough and chest tightness ┋ fatigue and fatigue ┋ hoarseness	Acetaminophen ┋ cough and expectorant medicine, such as Pei Pa Koa and loquat syrup	Very high	Medium	Almost every time or every time	Sometimes or about half the time	Only a few times	Only a few times	Have difficulties	Have difficulties	Almost every time or every time	Only a few times	3	2	4	2	3	2	1	2	4	2	Extremely strong	Very weak	Extremely easy	Somewhat difficult	easy	Somewhat difficult	Extremely easy	Somewhat difficult	Extremely satisfied	A little unfulfilled	A little worried	A little worried	General	Physical weakness, decreased physical strength ┋ psychological anxiety ┋ worry that strenuous activity may aggravate the condition and affect the recovery of the disease	(Skip)
No, non-smoker	Never drink alcohol	3 shots have been given	no	no	There is no	Within 2 weeks of contracting COVID-19	Test positive for COVID-19 antigen	38.1-39 ℃	no	Headache and sore throat ┋ dry cough and chest tightness ┋ weakness and fatigue	Other (Fill in the specific drug)〖 Traditional Chinese Medicine 〗	Medium	low	Almost every time or every time	Asexual activities	Almost every time or every time	No attempts at sexual intercourse	Not difficult	No attempts at sexual intercourse	No attempts at sexual intercourse	No attempts at sexual intercourse	2	2	2	2	2	2	3	3	4	4	A little weak	Very weak	Somewhat difficult	difficult	Somewhat difficult	difficult	Somewhat easy	difficult	A little unfulfilled	Very unsatisfied	A little worried	A little worried	Dying to understand	Weak and declining physical strength ┋ mental anxiety ┋ worry about aggravating illness and affecting recovery from illness due to strenuous activity ┋ Other reasons (please fill in) [Concern about cross infection]	(Skip)
Yes, never quit smoking (smoking _ years, _ roots a day) 〖 5 cigarettes in 3 years 〗	Former alcoholic, but now sober (two cigarettes per day for _ years) 〖 10,5 〗	3 shots have been given	no	no	There is no	Within 2 weeks of contracting COVID-19	Positive nucleic acid test	38.1-39 ℃	no	Fever ┋ headache and sore throat ┋ cold and muscle soreness ┋ dry cough and chest tightness ┋ fatigue and fatigue ┋ loss of smell and taste ┋ hoarseness	Ibuprofen ┋ Gankang (compound paracetamol and amylamine tablets)┋ cephalosporins ┋ cough and expectorant medicines, such as Pei Pa Koa and loquat syrup	Medium	Medium	Almost every time or every time	Almost every time or every time	Only a few times	Only a few times	Somewhat difficult	Somewhat difficult	Sometimes or about half the time	Sometimes or about half the time	2	1	0	0	1	1	1	1	1	1	A little weak	A little weak	Somewhat easy	Somewhat easy	easy	Never had an erection	Somewhat easy	Somewhat easy	A little unfulfilled	A little content	A little worried	A little worried	Dying to understand	Physical weakness, decreased physical strength ┋ psychological anxiety ┋ worry that strenuous activity may aggravate the condition and affect the recovery of the disease	(Skip)
Former smoker, now quit (smoking _ years, daily _ heel)	Drinking, drinking for __ years, __ twice a day (fill in two numbers, separated by commas) 〖10 2〗	3 shots have been given	no	no	There is no	2 weeks of COVID-19 infection - Feb	Positive nucleic acid test	38.1-39 ℃	no	Fever ┋ cold and muscle soreness ┋ weakness and fatigue	Ibuprofen ┋ Lianhua Qingwen capsule	There is no	There is no	Only a few times	Sometimes or about half the time	Only a few times	Little or none	Not difficult	Not difficult	Almost every time or every time	Almost every time or every time	0	0	2	2	3	2	1	0	2	0	Quite intense	Quite intense	easy	easy	easy	Somewhat easy	easy	easy	Very content	Very content	A little worried	A little worried	Rather want to know	Weak body and decreased physical strength	(Skip)
No, non-smoker	Drinking, drinking for __ years, __ twice a day (fill in two numbers, separated by commas) 〖10 years, occasionally drinking 〗	3 shots have been given	no	no	There is no	2 weeks of COVID-19 infection - Feb	Positive nucleic acid test	38.1-39 ℃	no	Fever ┋ cold and muscle soreness ┋ dry cough and chest tightness ┋ loss of smell and taste	Ibuprofen	Medium	Medium	Almost every time or every time	Most times	Almost every time or every time	Most times	Not difficult	Somewhat difficult	Most times	Most times	0	0	2	2	0	0	0	0	1	1	Quite intense	A little intense	easy	easy	easy	easy	easy	Somewhat easy	Very content	Very content	A little worried	A little worried	Dying to understand	Physical weakness, decreased physical strength ┋ fear that strenuous activity may aggravate the condition and affect the recovery from the disease	(Skip)
No, non-smoker	Never drink alcohol	3 shots have been given	no	no	Other (Please fill in the specific symptoms)〖 Occasional poor erection	2 weeks of COVID-19 infection - Feb	Positive based on symptoms	38.1-39 ℃	no	Fever ┋ headache and sore throat ┋ cold and sore muscles	Gankang (Compound paraminophen and amylamine tablets)┋ did not take any medication	high	high	Most times	Most times	Most times	Most times	Somewhat difficult	Somewhat difficult	Most times	Most times	0	1	0	1	0	0	0	0	1	1	Quite intense	Quite intense	easy	easy	easy	easy	easy	easy	Very content	Very content	Not worried	Not worried	Rather want to know	Weak body and decreased physical strength	(Skip)
No, non-smoker	Never drink alcohol	3 shots have been given	no	no	There is no	2 weeks of COVID-19 infection - Feb	Positive nucleic acid test	38.1-39 ℃	no	Fever ┋ cold and muscle soreness ┋ weakness and fatigue ┋ loss of smell and taste	Gankang (Compound paraminophen and amylamine tablets)	There is no	low	Almost every time or every time	Sometimes or about half the time	Almost every time or every time	Sometimes or about half the time	Not difficult	Somewhat difficult	Almost every time or every time	Sometimes or about half the time	0	1	0	0	0	0	0	0	0	1	Extremely strong	A little weak	Extremely easy	Somewhat difficult	Extremely easy	Somewhat difficult	Extremely easy	Somewhat difficult	Extremely satisfied	A little unfulfilled	A little worried	Not worried	Rather want to know	Weak body and decreased physical strength	(Skip)
No, non-smoker	Never drink alcohol	3 shots have been given	no	no	There is no	Within 2 weeks of contracting COVID-19	Positive nucleic acid test	37.1-38 ℃	no	Fever ┋ cold and muscle soreness ┋ dry cough and chest tightness ┋ weakness and fatigue ┋ loss of smell and taste	Ibuprofen ┋ Lianhua Qingwen capsule ┋ cephalosporins	Medium	low	Asexual activities	Asexual activities	No attempts at sexual intercourse	No attempts at sexual intercourse	No attempts at sexual intercourse	Have difficulties	No attempts at sexual intercourse	No attempts at sexual intercourse	1	1	1	1	0	0	0	0	0	1	A little weak	A little weak	Somewhat difficult	Somewhat difficult	Extremely easy	Somewhat difficult	Somewhat easy	Somewhat difficult	Very unsatisfied	A little unfulfilled	Not worried	A little worried	Dying to understand	Physical weakness, decreased physical strength ┋ psychological anxiety ┋ worry that strenuous activity may aggravate the condition and affect the recovery of the disease	(Skip)
No, non-smoker	Never drink alcohol	3 shots have been given	Other	no	There is no	Within 2 weeks of contracting COVID-19	Test positive for COVID-19 antigen	38.1-39 ℃	no	Fever ┋ cold and muscle soreness ┋ dry cough and chest tightness ┋ weakness and fatigue	Gankang (Compound paracetamol and amylamine tablets)┋ Lianhua Qingwen capsule ┋ cough and expectorant medicine, such as Pei Pa Koa, strong loquat syrup, etc	high	Medium	Almost every time or every time	Most times	Almost every time or every time	Most times	Not difficult	Somewhat difficult	Most times	Sometimes or about half the time	3	3	1	1	2	2	2	2	3	3	A little intense	A little weak	easy	Somewhat easy	easy	Somewhat easy	easy	Somewhat easy	Very content	A little content	A little worried	A little worried	Dying to understand	Physical weakness, decreased physical strength ┋ fear that strenuous activity may aggravate the condition and affect the recovery from the disease	(Skip)
No, non-smoker	Never drink alcohol	3 shots have been given	no	no	There is no	Within 2 weeks of contracting COVID-19	Test positive for COVID-19 antigen	39.1-40 ℃	no	Fever ┋ headache and sore throat	Ibuprofen	Very high	Very high	Almost every time or every time	Almost every time or every time	Almost every time or every time	Almost every time or every time	Not difficult	Not difficult	Almost every time or every time	Almost every time or every time	2	3	0	3	0	2	2	3	3	3	A little intense	Very weak	Somewhat easy	Somewhat difficult	easy	easy	easy	easy	Very content	Very content	A little worried	Not worried	Rather want to know	Physical weakness, decreased physical strength ┋ fear that strenuous activity may aggravate the condition and affect the recovery from the disease	(Skip)
No, non-smoker	Drinking alcohol for __ years, __ two per day (fill in two numbers, separated by commas) 〖 5,0.5 〗	3 shots have been given	no	no	There is no	Within 2 weeks of contracting COVID-19	Positive based on symptoms	38.1-39 ℃	no	Fever ┋ headache and sore throat ┋ cold and muscle aches ┋ weakness and fatigue	Ibuprofen ┋ Lianhua Qingwen capsule ┋ cough and phlegm reliever, such as Pei Pa Koa, strong loquat syrup, etc	Very low	Medium	Almost every time or every time	Asexual activities	Almost every time or every time	No attempts at sexual intercourse	Not difficult	No attempts at sexual intercourse	Almost every time or every time	No attempts at sexual intercourse	0	4	0	0	0	0	0	0	0	0	Quite intense	Very weak	Extremely easy	No sex drive	Extremely easy	Extremely easy	Extremely easy	Extremely easy	Extremely satisfied	Extremely satisfied	Very worried	Very worried	Dying to understand	Physical weakness, decreased physical strength ┋ psychological anxiety ┋ worry that strenuous activity may aggravate the condition and affect the recovery of the disease	(Skip)
Yes, never quit smoking (Smoking _ years, _ cigarettes a day) 〖 10 years, 10 cigarettes a day 〗	Drinking, drinking for __ years, __ twice a day (fill in two numbers, separated by commas) 〖 occasional drinking 〗	4 doses have been inoculated	no	no	There is no	Within 2 weeks of contracting COVID-19	Positive nucleic acid test	38.1-39 ℃	no	Fever ┋ cold and muscle soreness ┋ weakness and fatigue ┋ loss of smell and taste	Ibuprofen ┋ acetaminophen ┋ Huoxiang Zhengqi liquid/capsule	high	high	Almost every time or every time	Asexual activities	Almost every time or every time	No attempts at sexual intercourse	Not difficult	No attempts at sexual intercourse	Most times	No attempts at sexual intercourse	1	1	1	1	0	0	1	1	2	2	A little intense	A little intense	easy	easy	easy	easy	easy	easy	A little content	A little content	Not worried	Not worried	Rather want to know	Physical weakness, decreased physical strength ┋ fear that strenuous activity may aggravate the condition and affect the recovery from the disease	(Skip)
No, non-smoker	Never drink alcohol	3 shots have been given	no	no	There is no	2 weeks of COVID-19 infection - Feb	Positive nucleic acid test	38.1-39 ℃	no	Fever ┋ headache and sore throat ┋ chills and sore muscles ┋ dry cough and chest tightness ┋ fatigue and fatigue ┋ hoarseness	Ibuprofen ┋ Huoxiang Zhengqi liquid/capsule	Very high	high	Almost every time or every time	Most times	Almost every time or every time	Most times	Not difficult	Somewhat difficult	Most times	Most times	1	4	3	0	0	2	2	3	4	4	Extremely strong	Extremely strong	Extremely easy	Extremely easy	Extremely easy	Extremely easy	Somewhat easy	Somewhat difficult	Very content	A little content	Very worried	Not worried	Dying to understand	Physical weakness, decreased physical strength ┋ fear that strenuous activity may aggravate the condition and affect the recovery from the disease	(Skip)
No, non-smoker	Never drink alcohol	3 shots have been given	no	no	There is no	Within 2 weeks of contracting COVID-19	Positive nucleic acid test	38.1-39 ℃	no	Fever ┋ headache and sore throat ┋ cold and muscle soreness ┋ dry cough and chest tightness ┋ weakness and fatigue	Cough and expectorant medicine, such as Pei Pa Koa, loquat syrup, etc	Very high	Very high	Almost every time or every time	Asexual activities	Almost every time or every time	No attempts at sexual intercourse	Not difficult	No attempts at sexual intercourse	Most times	No attempts at sexual intercourse	0	0	0	0	0	0	0	0	0	0	A little intense	A little intense	Extremely easy	easy	Extremely easy	Extremely easy	Extremely easy	Extremely easy	Extremely satisfied	Extremely satisfied	A little worried	A little worried	General	Physical weakness, decreased physical strength ┋ fear that strenuous activity may aggravate the condition and affect the recovery from the disease	(Skip)
No, non-smoker	Never drink alcohol	3 shots have been given	hypertension.	no	There is no	2 weeks of COVID-19 infection - Feb	Test positive for COVID-19 antigen	37.1-38 ℃	no	Fever ┋ nausea and vomiting ┋ cold and muscle soreness ┋ weakness and fatigue ┋ loss of smell and taste	Ibuprofen ┋ Lianhua Qingwen capsule	Medium	There is no	Little or none	Little or none	Little or none	Little or none	difficult	Very difficult	Little or none	Only a few times	4	4	4	3	0	1	1	4	4	4	Quite intense	Very weak	Extremely easy	No sex drive	Extremely easy	difficult	easy	difficult	Very content	Very unsatisfied	Very worried	A little worried	Dying to understand	Weak body and decreased physical strength	(Skip)
No, non-smoker	Never drink alcohol	4 doses have been inoculated	no	no	There is no	Within 2 weeks of contracting COVID-19	Positive nucleic acid test	39.1-40 ℃	no	Fever ┋ headache and sore throat ┋ nausea and vomiting ┋ chills and muscle soreness ┋ dry cough and chest tightness ┋ weakness and fatigue	Ibuprofen ┋ Lianhua Qingwen capsule	Very high	Very high	Sometimes or about half the time	Sometimes or about half the time	Sometimes or about half the time	Sometimes or about half the time	Not difficult	Somewhat difficult	Most times	Most times	1	1	1	1	1	1	1	1	1	1	A little intense	Quite intense	easy	easy	easy	easy	easy	easy	A little content	A little content	Not worried	Not worried	Rather want to know	Other reasons (please fill in)	(Skip)
No, non-smoker	Drinking alcohol for __ years, __ twice a day (fill in two numbers, separated by commas) 〖 30,1 〗	3 shots have been given	no	no	Ejaculatory dysfunction	Within 2 weeks of contracting COVID-19	Positive nucleic acid test	38.1-39 ℃	no	Headache and sore throat	Other (fill in specific drugs)〖 Jingfang granules 〗	Very high	high	Most times	Asexual activities	Almost every time or every time	No attempts at sexual intercourse	Not difficult	No attempts at sexual intercourse	Only a few times	No attempts at sexual intercourse	4	0	4	0	0	0	4	0	4	0	Extremely strong	Very weak	Extremely easy	Somewhat easy	Extremely easy	easy	Extremely easy	Have not had an orgasm	Extremely satisfied	Unable to achieve orgasm	Dunno	Dunno	Dying to understand	Worry that strenuous activity may aggravate the illness and interfere with recovery	(Skip)
Former smoker, now ex-smoker (smoked _ years, _ per day) 〖23 years, 20 cigarettes 〗	Never drink alcohol	2 doses have been inoculated	no	no	There is no	2 weeks of COVID-19 infection - Feb	Positive nucleic acid test	37.1-38 ℃	no	Fever ┋ headache and sore throat ┋ cold and muscle aches ┋ weakness and fatigue	Ibuprofen	high	Medium	Almost every time or every time	Asexual activities	Almost every time or every time	No attempts at sexual intercourse	Not difficult	No attempts at sexual intercourse	Almost every time or every time	No attempts at sexual intercourse	1	0	3	1	0	0	0	0	1	0	Quite intense	Very weak	easy	Somewhat easy	easy	Somewhat difficult	easy	Somewhat easy	Very content	A little unfulfilled	A little worried	Not worried	Dying to understand	Physical weakness, decreased physical strength ┋ psychological anxiety ┋ worry that strenuous activity may aggravate the condition and affect the recovery of the disease	(Skip)
No, non-smoker	Former alcoholic, now sober (alcoholic _ years, _ 2 cigarettes per day)	3 shots have been given	hypertension.	no	There is no	2 weeks of COVID-19 infection - Feb	Test positive for COVID-19 antigen	39.1-40 ℃	no	Fever ┋ headache and sore throat ┋ cold and muscle soreness ┋ weakness and fatigue ┋ loss of smell and taste	Acetaminophen	high	low	Most times	Little or none	Most times	Only a few times	Not difficult	Somewhat difficult	Most times	Only a few times	0	2	1	2	0	1	0	2	0	1	A little intense	A little weak	easy	Somewhat difficult	easy	Somewhat difficult	easy	Somewhat easy	Very content	A little unfulfilled	A little worried	A little worried	Rather want to know	Weak body and decreased physical strength	(Skip)
Yes, never quit smoking (smoking _ years, every day _ cigarettes) 〖25 years, 20 cigarettes a day 〗	Former alcoholic, but now abstinent (drinking _ years, _ two cigarettes a day) 〖20 years, intermittent drinking 〗	3 shots have been given	no	Other 〖 appendicitis 〗	Other (Please fill in specific symptoms)〖 Occasional erectile dysfunction 〗	2 weeks of COVID-19 infection - Feb	Positive nucleic acid test	38.1-39 ℃	no	Fever ┋ headache and sore throat ┋ cold and muscle soreness ┋ dry cough and chest tightness ┋ fatigue and fatigue ┋ loss of smell and taste ┋ hoarseness	Anticough and expectorant medicines, such as Pei Pa Koa, strong loquat syrup, etc ┋ Other (Fill in the specific drugs)〖 Feining granule, Isatipa Koa granule 〗	Medium	Medium	Almost every time or every time	Almost every time or every time	Most times	Most times	Not difficult	Not difficult	Almost every time or every time	Almost every time or every time	0	0	0	0	0	0	0	0	0	0	A little weak	A little weak	Somewhat easy	Somewhat easy	Somewhat difficult	Somewhat difficult	Somewhat easy	Somewhat easy	A little unfulfilled	A little unfulfilled	Not worried	A little worried	Rather want to know	Worry that strenuous activity may aggravate the illness and interfere with recovery	(Skip)
Yes, never quit smoking (smoking _ years, _ roots a day) 〖15 years, 20 roots 〗	Never drink alcohol	3 shots have been given	Other 〖 gout 〗	no	Pain and discomfort in the testis perineum	Within 2 weeks of contracting COVID-19	Test positive for COVID-19 antigen	38.1-39 ℃	no	Fever ┋ headache and sore throat ┋ cold and muscle aches ┋ weakness and fatigue	Other (fill in specific drugs)〖 etocoxib 〗	Very high	Very high	Almost every time or every time	Asexual activities	Almost every time or every time	No attempts at sexual intercourse	Not difficult	No attempts at sexual intercourse	Most times	No attempts at sexual intercourse	1	0	1	0	2	0	2	0	3	0	A little intense	Quite intense	Extremely easy	Somewhat easy	Extremely easy	Extremely easy	Extremely easy	Extremely easy	Very content	Very content	A little worried	Not worried	Dying to understand	Physical weakness, decreased physical strength ┋ psychological anxiety ┋ worry that strenuous activity may aggravate the condition and affect the recovery of the disease	(Skip)
No, non-smoker	Drinking, drinking for __ years, __ two per day (Fill in two numbers, separated by commas) 〖30,3〗	4 doses have been inoculated	no	no	There is no	Within 2 weeks of contracting COVID-19	Positive based on symptoms	38.1-39 ℃	no	Fever ┋ headache and sore throat ┋ cold and muscle soreness ┋ weakness and fatigue ┋ Other symptoms 〖 palpitations 〗	Other (fill in the specific drugs)〖 Sanjiulanling, amoxicillin and potassium clavulanate 〗	Very high	high	Almost every time or every time	Asexual activities	Almost every time or every time	No attempts at sexual intercourse	Not difficult	No attempts at sexual intercourse	Most times	No attempts at sexual intercourse	0	0	1	1	0	0	0	0	0	1	A little intense	A little weak	easy	Somewhat difficult	easy	Somewhat easy	easy	Somewhat easy	Very content	Very content	Not worried	Not worried	Rather want to know	Physical weakness and decreased physical strength ┋ Other reasons (please fill in)〖 concern object infection 〗	(Skip)
Former smoker, now quit (smoking _ years, daily _ heel)	Drinking, drinking for __ years, __ twice a day (fill in two numbers, separated by commas) 〖10. Occasionally	3 shots have been given	no	no	There is no	Within 2 weeks of contracting COVID-19	Positive nucleic acid test	37.1-38 ℃	no	Other symptoms (please describe them specifically)	Ibuprofen	Very high	Very high	Most times	Most times	Almost every time or every time	Almost every time or every time	Not difficult	Not difficult	Almost every time or every time	Almost every time or every time	0	0	4	4	0	0	0	2	2	2	Extremely strong	Extremely strong	easy	easy	easy	easy	easy	easy	Very content	Very content	Not worried	Not worried	Dying to understand	Worry that strenuous activity may aggravate the illness and interfere with recovery	(Skip)
No, non-smoker	Never drink alcohol	3 shots have been given	no	no	There is no	2 weeks of COVID-19 infection - Feb	Positive based on symptoms	38.1-39 ℃	no	Fever ┋ headache and sore throat ┋ cold and muscle aches ┋ weakness and fatigue	Ibuprofen ┋ Lianhua Qingwen capsule	Very high	Very high	Almost every time or every time	Almost every time or every time	Almost every time or every time	Almost every time or every time	Not difficult	Not difficult	Almost every time or every time	Almost every time or every time	0	1	0	1	0	0	0	0	0	0	Quite intense	Quite intense	easy	easy	easy	easy	easy	easy	Very content	Very content	Not worried	Not worried	Rather want to know	Worry that strenuous activity may aggravate the illness and interfere with recovery	(Skip)
No, non-smoker	Drinking alcohol for __ years, __ twice a day (Fill in two numbers, separated by commas) 〖10, 1〗	2 doses have been inoculated	no	no	There is no	2 weeks of COVID-19 infection - Feb	Positive nucleic acid test	37.1-38 ℃	no	Headache and sore throat ┋ dry cough and chest tightness ┋ loss of smell and taste	Cough and expectorant medicine, such as Pei Pa Koa, loquat syrup, etc	high	high	Almost every time or every time	Almost every time or every time	Almost every time or every time	Almost every time or every time	Not difficult	Not difficult	Most times	Most times	1	1	0	0	0	0	0	0	1	1	Quite intense	Quite intense	easy	easy	easy	easy	easy	easy	Very content	Very content	Not worried	Not worried	General	Physical weakness, decreased physical strength ┋ fear that strenuous activity may aggravate the condition and affect the recovery from the disease	(Skip)
Yes, never quit smoking (smoking _ years, every day _ root) 〖10〗	Drinking, drinking for __ years, __ twice a day (fill in two numbers, separated by commas) 〖 15,2 〗	4 doses have been inoculated	Diabetes or elevated blood sugar ┋ Respiratory disease	no	There is no	2 weeks of COVID-19 infection - Feb	Test positive for COVID-19 antigen	37.1-38 ℃	no	Fever ┋ cold and muscle soreness ┋ weakness and fatigue	Ibuprofen	Very high	Very high	Asexual activities	Asexual activities	No attempts at sexual intercourse	No attempts at sexual intercourse	No attempts at sexual intercourse	No attempts at sexual intercourse	No attempts at sexual intercourse	No attempts at sexual intercourse	0	0	0	0	0	0	0	0	0	0	A little intense	No sex drive	Somewhat easy	Somewhat easy	easy	easy	easy	Somewhat easy	A little content	Very content	Not worried	Not worried	Rather want to know	Physical weakness, decreased physical strength ┋ psychological anxiety ┋ worry that strenuous activity may aggravate the condition and affect the recovery of the disease	(Skip)
No, non-smoker	Never drink alcohol	3 shots have been given	no	no	There is no	Within 2 weeks of contracting COVID-19	Positive nucleic acid test	38.1-39 ℃	no	fever.	Other (Fill in specific drugs)〖 Traditional Chinese medicine Guizhi Decoction 〗	high	high	Almost every time or every time	Asexual activities	Almost every time or every time	No attempts at sexual intercourse	Not difficult	No attempts at sexual intercourse	Almost every time or every time	No attempts at sexual intercourse	0	0	0	0	0	0	0	0	0	0	A little intense	Very weak	easy	difficult	Extremely easy	Somewhat easy	easy	Somewhat difficult	Very content	A little unfulfilled	Not worried	Not worried	General	Physical weakness, decreased physical strength ┋ fear that strenuous activity may aggravate the condition and affect the recovery from the disease	(Skip)
No, non-smoker	Drinking, drinking __ years, __ two per day (fill in two numbers, separated by commas)	2 doses have been inoculated	no	no	There is no	2 weeks of COVID-19 infection - Feb	Positive nucleic acid test	38.1-39 ℃	no	Fever ┋ headache and sore throat ┋ dry cough and chest tightness ┋ fatigue and fatigue ┋ loss of smell and taste	Ibuprofen	Very high	low	Almost every time or every time	Almost every time or every time	Almost every time or every time	Almost every time or every time	Not difficult	No attempts at sexual intercourse	Almost every time or every time	No attempts at sexual intercourse	0	0	2	2	0	0	0	0	1	1	Extremely strong	Extremely strong	Extremely easy	Extremely easy	Extremely easy	Extremely easy	Extremely easy	Extremely easy	Extremely satisfied	Extremely satisfied	A little worried	A little worried	Dying to understand	Physical weakness, decreased physical strength ┋ psychological anxiety ┋ worry that strenuous activity may aggravate the condition and affect the recovery of the disease	(Skip)
No, non-smoker	Never drink alcohol	2 doses have been inoculated	no	no	There is no	Post-covid-19 / recovery period (February-March)	Test positive for COVID-19 antigen	38.1-39 ℃	no	Fever ┋ cold and muscle soreness ┋ weakness and fatigue	Lianhua Qingwen capsule	Very high	Very high	Almost every time or every time	Almost every time or every time	Almost every time or every time	Almost every time or every time	No attempts at sexual intercourse	No attempts at sexual intercourse	Almost every time or every time	Almost every time or every time	0	0	0	0	0	0	0	0	0	0	A little intense	A little intense	Somewhat easy	Somewhat easy	easy	easy	easy	easy	Very content	Very content	Not worried	Not worried	Rather want to know	Worry that strenuous activity may aggravate the illness and interfere with recovery	(Skip)
No, non-smoker	Never drink alcohol	2 doses have been inoculated	no	no	There is no	Within 2 weeks of contracting COVID-19	Test positive for COVID-19 antigen	38.1-39 ℃	no	Fever ┋ cold and sore muscles	Acetaminophen ┋ cough and expectorant medicine, such as Pei Pa Koa and loquat syrup	Very high	Very high	Almost every time or every time	Almost every time or every time	Almost every time or every time	Almost every time or every time	Not difficult	Not difficult	Almost every time or every time	Almost every time or every time	2	2	2	2	2	2	2	2	2	2	A little intense	A little intense	Somewhat easy	Somewhat easy	Somewhat easy	Somewhat easy	Somewhat easy	Somewhat easy	A little content	A little content	Not worried	A little worried	Rather want to know	Physical weakness, decreased physical strength ┋ fear that strenuous activity may aggravate the condition and affect the recovery from the disease	(Skip)
No, non-smoker	Never drink alcohol	3 shots have been given	no	no	Ejaculatory dysfunction	Post-covid-19 / recovery period (February-March)	Positive nucleic acid test	37.1-38 ℃	no	Headache and sore throat ┋ chills and sore muscles ┋ weakness and fatigue ┋ loss of smell and taste ┋ hoarseness	Gankang (Compound paracetamol and amylamine tablets)┋ Lianhua Qingwen capsule	Very low	Very low	Almost every time or every time	Asexual activities	Most times	No attempts at sexual intercourse	Somewhat difficult	No attempts at sexual intercourse	Most times	No attempts at sexual intercourse	3	4	3	4	3	4	3	4	3	4	A little weak	No sex drive	easy	difficult	Somewhat difficult	difficult	easy	Have not had an orgasm	Very content	Unable to achieve orgasm	Very worried	Not worried	Rather want to know	Physical weakness, decreased physical strength ┋ fear that strenuous activity may aggravate the condition and affect the recovery from the disease	(Skip)
No, non-smoker	Never drink alcohol	3 shots have been given	hypertension.	no	There is no	Post-covid-19 / recovery period (February-March)	Positive based on symptoms	38.1-39 ℃	no	Fever ┋ headache and sore throat ┋ cold and sore muscles	Ibuprofen ┋ acetaminophen	Medium	Medium	Almost every time or every time	Asexual activities	Almost every time or every time	No attempts at sexual intercourse	Not difficult	No attempts at sexual intercourse	Almost every time or every time	No attempts at sexual intercourse	0	1	0	1	0	0	0	0	0	0	A little intense	No sex drive	Extremely easy	No sex drive	Extremely easy	easy	easy	easy	Extremely satisfied	Very content	A little worried	Very worried	Dying to understand	Weak body, decreased physical strength ┋ worry about strenuous activity aggravating illness affecting disease recovery ┋ Other reasons (please fill in)	(Skip)
No, non-smoker	Never drink alcohol	3 shots have been given	no	no	There is no	Within 2 weeks of contracting COVID-19	Test positive for COVID-19 antigen	38.1-39 ℃	no	Fever ┋ headache and sore throat ┋ cold and sore muscles ┋ dry cough and chest tightness ┋ hoarseness	Ibuprofen	Very high	Very high	Asexual activities	Asexual activities	No attempts at sexual intercourse	No attempts at sexual intercourse	No attempts at sexual intercourse	No attempts at sexual intercourse	No attempts at sexual intercourse	No attempts at sexual intercourse	0	0	0	0	0	0	0	0	0	0	Extremely strong	Extremely strong	Extremely easy	Extremely easy	Extremely easy	Extremely easy	Extremely easy	Extremely easy	Extremely satisfied	Extremely satisfied	Very worried	Very worried	Dying to understand	Mental anxiety	(Skip)
Former smoker, now ex-smoker (smoking _ years, every day _ +) 〖8.40〗	Former alcohol user, now sober (two drinks per day for _ years) 〖20.1〗	3 shots have been given	Cardiovascular and cerebrovascular diseases	Other 〖 arthritis 〗	There is no	2 weeks of COVID-19 infection - Feb	Positive nucleic acid test	38.1-39 ℃	no	Fever ┋ cold and muscle soreness ┋ dry cough and chest tightness	Ibuprofen ┋ Other (fill in specific drugs)〖 Dachinglong Tang 〗	high	high	Almost every time or every time	Almost every time or every time	Almost every time or every time	Almost every time or every time	Not difficult	Not difficult	Almost every time or every time	Almost every time or every time	4	4	4	4	1	1	1	1	2	2	A little intense	A little intense	easy	Somewhat easy	easy	easy	easy	easy	Very content	Very content	Not worried	Not worried	Rather want to know	Worry that strenuous activity may aggravate the illness and interfere with recovery	(Skip)
No, non-smoker	Drinking alcohol for __ years, __ twice a day (Fill in two numbers, separated by commas) 〖 20,5 〗	3 shots have been given	hypertension.	no	There is no	2 weeks of COVID-19 infection - Feb	Positive nucleic acid test	38.1-39 ℃	no	Fever ┋ headache and sore throat ┋ cold and muscle soreness ┋ dry cough and chest tightness ┋ weakness and fatigue	Ibuprofen ┋ cough and phlegm reliever such as Pei Pa Koa, strong loquat syrup, etc	Medium	Medium	Almost every time or every time	Most times	Most times	Most times	Not difficult	Not difficult	Most times	Most times	0	0	0	0	0	0	0	0	2	2	A little intense	A little weak	Somewhat easy	Somewhat difficult	Somewhat easy	Somewhat easy	Somewhat easy	Somewhat easy	Very content	A little unfulfilled	Not worried	Not worried	General	Weak body and decreased physical strength	(Skip)
No, non-smoker	Used to drink alcohol, but now I'm sober (drinking _ years, _ twice a day) [occasionally accompany guests to drink one or two]	3 shots have been given	Respiratory diseases	no	There is no	2 weeks of COVID-19 infection - Feb	Positive based on symptoms	38.1-39 ℃	no	Fever ┋ nausea and vomiting ┋ cold and muscle soreness ┋ dry cough and chest tightness ┋ weakness and fatigue ┋ loss of smell and taste	Other (Fill in the specific drug)〖 Traditional Chinese Medicine 〗	high	high	Most times	Most times	Almost every time or every time	Most times	Not difficult	Have difficulties	Almost every time or every time	No attempts at sexual intercourse	0	0	0	4	0	0	0	0	0	4	Quite intense	Very weak	Extremely easy	Somewhat difficult	Extremely easy	Somewhat easy	easy	Somewhat difficult	Very content	A little unfulfilled	Not worried	Not worried	General	Physical weakness, decreased physical strength ┋ fear that strenuous activity may aggravate the condition and affect the recovery from the disease	(Skip)
Yes, never quit smoking (smoking _ years, every day _ root) 〖 10,5 〗	Never drink alcohol	3 shots have been given	no	no	There is no	2 weeks of COVID-19 infection - Feb	Positive nucleic acid test	39.1-40 ℃	no	Fever ┋ cold and sore muscles	Ibuprofen	Very high	Very high	Almost every time or every time	Almost every time or every time	Almost every time or every time	Almost every time or every time	Not difficult	Not difficult	Almost every time or every time	Almost every time or every time	4	4	4	4	2	2	2	2	2	2	A little intense	A little intense	easy	easy	easy	easy	easy	easy	Very content	Very content	Not worried	Not worried	Dying to understand	Physical weakness, decreased physical strength ┋ fear that strenuous activity may aggravate the condition and affect the recovery from the disease	(Skip)
Yes, never quit smoking (smoking _ years, daily _ root)	Former alcoholic, now sober (alcoholic _ years, _ 2 cigarettes per day)	3 shots have been given	High blood pressure ┋ diabetes or elevated blood sugar state	no	There is no	2 weeks of COVID-19 infection - Feb	Positive nucleic acid test	39.1-40 ℃	Yes, recovered and discharged from hospital	Fever ┋ headache and sore throat ┋ cold and sore muscles	Acetaminophen	There is no	There is no	Little or none	Only a few times	Little or none	No attempts at sexual intercourse	No attempts at sexual intercourse	Somewhat difficult	Almost every time or every time	No attempts at sexual intercourse	0	0	0	0	1	4	1	3	4	4	A little intense	Very weak	Extremely easy	Somewhat easy	Extremely easy	Somewhat easy	difficult	difficult	Very unsatisfied	A little content	Very worried	Not worried	Don't really want to know, fine	Physical weakness, decreased physical strength ┋ Other reasons (please fill in)	(Skip)
No, non-smoker	I have been drinking for __ years, __ twice a day. (Fill in two numbers, separated by commas) 〖10 2〗	3 shots have been given	no	no	There is no	2 weeks of COVID-19 infection - Feb	Positive nucleic acid test	38.1-39 ℃	no	Fever ┋ headache and sore throat ┋ cold and muscle aches ┋ weakness and fatigue	Ibuprofen ┋ Lianhua Qingwen capsule	Medium	Medium	Almost every time or every time	Asexual activities	Most times	No attempts at sexual intercourse	Not difficult	No attempts at sexual intercourse	Most times	No attempts at sexual intercourse	2	0	2	0	0	0	2	0	2	0	A little weak	Very weak	Somewhat difficult	difficult	Somewhat easy	Somewhat difficult	Somewhat easy	Have not had an orgasm	A little unfulfilled	Very unsatisfied	Not worried	Dunno	Don't really want to know, fine	Weak body and decreased physical strength	(Skip)
No, non-smoker	Never drink alcohol	4 doses have been inoculated	no	no	Ejaculatory dysfunction	Within 2 weeks of contracting COVID-19	Test positive for COVID-19 antigen	38.1-39 ℃	no	Fever ┋ headache and sore throat	Huoxiang Zhengqi liquid/capsule	high	high	Almost every time or every time	Almost every time or every time	Almost every time or every time	Almost every time or every time	Not difficult	Not difficult	Almost every time or every time	Almost every time or every time	1	1	2	2	0	0	0	0	1	1	Quite intense	A little intense	Extremely easy	Extremely easy	easy	Extremely easy	Extremely easy	Extremely easy	Extremely satisfied	Extremely satisfied	Not worried	Not worried	Rather want to know	Weak body and decreased physical strength	(Skip)
No, non-smoker	Never drink alcohol	3 shots have been given	no	Diabetes or elevated state of blood sugar	There is no	2 weeks of COVID-19 infection - Feb	Positive nucleic acid test	38.1-39 ℃	no	Fever ┋ headache and sore throat ┋ cold and muscle soreness ┋ weakness and fatigue ┋ loss of smell and taste	Ibuprofen	Medium	Medium	Almost every time or every time	Almost every time or every time	Almost every time or every time	Almost every time or every time	Not difficult	Not difficult	Almost every time or every time	Almost every time or every time	0	0	0	0	0	0	0	0	0	0	A little intense	A little intense	Somewhat easy	Somewhat easy	Somewhat easy	Somewhat easy	Somewhat easy	Somewhat easy	A little content	A little content	Not worried	Not worried	General	Physical weakness, decreased physical strength ┋ fear that strenuous activity may aggravate the condition and affect the recovery from the disease	(Skip)
No, non-smoker	Never drink alcohol	3 shots have been given	Respiratory diseases	no	There is no	2 weeks of COVID-19 infection - Feb	Test positive for COVID-19 antigen	38.1-39 ℃	no	fever.	Ibuprofen	Medium	Medium	Most times	Most times	Most times	Most times	Not difficult	Not difficult	Most times	Most times	0	0	0	0	0	0	0	0	0	0	A little intense	A little intense	Somewhat easy	Somewhat easy	Somewhat easy	Somewhat easy	Somewhat easy	Somewhat easy	A little content	A little content	Not worried	Not worried	General	Worry that strenuous activity may aggravate the illness and interfere with recovery	(Skip)
No, non-smoker	Former alcoholic, now sober (alcoholic _ years, _ 2 cigarettes per day)	4 doses have been inoculated	no	no	There is no	Within 2 weeks of contracting COVID-19	Positive nucleic acid test	38.1-39 ℃	no	Fever ┋ headache and sore throat ┋ cold and muscle soreness ┋ dry cough and chest tightness ┋ weakness and fatigue	Ibuprofen	high	Medium	Almost every time or every time	Most times	Almost every time or every time	No attempts at sexual intercourse	Not difficult	No attempts at sexual intercourse	Almost every time or every time	No attempts at sexual intercourse	0	0	2	2	2	2	2	2	2	3	A little intense	A little intense	easy	easy	easy	easy	easy	easy	Very content	Very content	Not worried	Not worried	General	Mental anxiety	(Skip)
No, non-smoker	Never drink alcohol	4 doses have been inoculated	hypertension.	no	There is no	2 weeks of COVID-19 infection - Feb	Test positive for COVID-19 antigen	39.1-40 ℃	no	Fever ┋ headache and sore throat ┋ cold and muscle aches ┋ weakness and fatigue	Ibuprofen ┋ Lianhua Qingwen capsule	Very high	low	Almost every time or every time	Asexual activities	Almost every time or every time	No attempts at sexual intercourse	Not difficult	No attempts at sexual intercourse	Almost every time or every time	No attempts at sexual intercourse	0	2	1	2	2	3	1	1	0	2	Extremely strong	A little weak	Extremely easy	Somewhat easy	Extremely easy	Somewhat easy	Extremely easy	difficult	Extremely satisfied	A little unfulfilled	A little worried	A little worried	Dying to understand	Physical weakness, decreased physical strength ┋ fear that strenuous activity may aggravate the condition and affect the recovery from the disease	(Skip)
No, non-smoker	Drinking alcohol for __ years, __ twice a day (fill in two numbers, separated by commas) 〖30 years, irregular. 〗	4 doses have been inoculated	High blood pressure ┋ diabetes or elevated blood sugar state	no	There is no	Within 2 weeks of contracting COVID-19	Test positive for COVID-19 antigen	37.1-38 ℃	no	Fatigue and fatigue ┋ Other symptoms (please describe)〖 dry nose, sore throat, mild cough 〗	Other (Fill in the specific drugs)〖 Throat Yan Qing, Huangqin Oral Liquid 〗	Very high	Very high	Almost every time or every time	Almost every time or every time	Almost every time or every time	Almost every time or every time	Not difficult	Not difficult	Almost every time or every time	Almost every time or every time	0	0	0	0	0	0	0	0	0	0	A little intense	A little intense	easy	easy	Extremely easy	Extremely easy	Extremely easy	Extremely easy	Extremely satisfied	Extremely satisfied	Not worried	Not worried	Dying to understand	Physical weakness, decreased physical strength ┋ fear that strenuous activity may aggravate the condition and affect the recovery from the disease	(Skip)
No, non-smoker	Never drink alcohol	2 doses have been inoculated	no	no	There is no	2 weeks of COVID-19 infection - Feb	Positive nucleic acid test	38.1-39 ℃	no	Fever ┋ cold and muscle aches ┋ weakness and fatigue ┋ hoarseness	Ibuprofen ┋ Lianhua Qingwen capsule	Very high	There is no	Most times	Asexual activities	Most times	Sometimes or about half the time	No attempts at sexual intercourse	No attempts at sexual intercourse	Most times	No attempts at sexual intercourse	1	2	1	1	1	1	1	1	1	1	Quite intense	Very weak	easy	Somewhat difficult	Somewhat difficult	easy	Somewhat difficult	Somewhat difficult	Very content	Very content	Not worried	Not worried	Rather want to know	Physical weakness, decreased physical strength ┋ psychological anxiety ┋ worry that strenuous activity may aggravate the condition and affect the recovery of the disease	(Skip)
Former smoker, now ex-smoker (smoking _ years, every day _ +) 〖20 〗	Drinking, drinking for __ years, __ twice a day (fill in two numbers, separated by commas) 〖 small 〗	2 doses have been inoculated	no	no	There is no	2 weeks of COVID-19 infection - Feb	Test positive for COVID-19 antigen	38.1-39 ℃	no	Fever ┋ headache and sore throat ┋ dry cough and chest tightness ┋ hoarseness	Ibuprofen ┋ Gankang (Compound paraminophen and amylamine tablets)	Medium	Medium	Almost every time or every time	Almost every time or every time	Almost every time or every time	Almost every time or every time	Not difficult	Not difficult	Sometimes or about half the time	Sometimes or about half the time	1	1	2	2	0	0	0	0	0	0	A little weak	A little weak	Somewhat easy	Somewhat easy	easy	easy	Somewhat easy	Somewhat easy	A little content	A little content	Not worried	Not worried	General	Weak body and decreased physical strength	(Skip)
No, non-smoker	Drinking, drinking for __ years, __ two per day (Fill in two numbers, separated by commas) 〖 38,5 〗	3 shots have been given	Cardiovascular and cerebrovascular diseases	Respiratory diseases ┋ Other 〖 gynecology 〗	Erectile dysfunction	Post-covid-19 / recovery period (February-March)	Test positive for COVID-19 antigen	39.1-40 ℃	no	Fever ┋ cold and muscle soreness ┋ dry cough and chest tightness ┋ loss of smell and taste	Gan Kang (Compound paracetamol and amylamine tablets)┋ cough and expectorant medicine, such as Pei Pa Koa, strong loquat syrup, etc	high	low	Most times	Only a few times	Most times	No attempts at sexual intercourse	Not difficult	No attempts at sexual intercourse	Most times	No attempts at sexual intercourse	0	0	0	0	0	0	0	0	0	0	A little intense	A little weak	easy	Somewhat difficult	Somewhat easy	Somewhat difficult	Somewhat easy	Somewhat difficult	A little content	A little unfulfilled	A little worried	A little worried	Rather want to know	Psychological anxiety ┋ worry that strenuous activities will aggravate the condition and affect the recovery of the disease	(Skip)
No, non-smoker	12. Former alcoholic, but now sober (alcoholic drinks _ two drinks a day for _ years) 〖 alcoholic drinks _ two drinks a week for 5 years 〗	3 shots have been given	hypertension.	hypertension.	There is no	2 weeks of COVID-19 infection - Feb	Positive nucleic acid test	37.1-38 ℃	no	Dry cough and chest tightness ┋ fatigue and fatigue ┋ loss of smell and taste	Anticough and expectorant medicines, such as Pei Pa Koa, loquat syrup, etc. ┋ Other (Fill in the specific drugs)〖 floxacin malate, azithromycin 〗	Medium	low	Little or none	Only a few times	Sometimes or about half the time	Little or none	Somewhat difficult	Have difficulties	Little or none	Little or none	1	1	2	1	1	1	2	1	3	3	A little weak	Very weak	Somewhat easy	Somewhat difficult	Somewhat easy	Somewhat difficult	Somewhat easy	Somewhat difficult	Very content	Very unsatisfied	A little worried	Very worried	Rather want to know	Physical weakness, decreased physical strength ┋ fear that strenuous activity may aggravate the condition and affect the recovery from the disease	(Skip)
No, non-smoker	Never drink alcohol	4 doses have been inoculated	no	no	Erectile dysfunction	Within 2 weeks of contracting COVID-19	Test positive for COVID-19 antigen	40.1-41 ℃	no	Fever ┋ headache and sore throat ┋ cold and muscle soreness ┋ weakness and fatigue ┋ loss of smell and taste ┋ hoarseness	Other (fill in specific drugs)〖 Celebrex 〗	low	Very low	Only a few times	Asexual activities	Only a few times	No attempts at sexual intercourse	difficult	No attempts at sexual intercourse	Only a few times	No attempts at sexual intercourse	4	4	4	4	4	4	4	4	4	4	A little weak	Very weak	Somewhat difficult	No sex drive	Somewhat difficult	Never had an erection	Somewhat difficult	Have not had an orgasm	Very unsatisfied	Unable to achieve orgasm	Very worried	Very worried	Dying to understand	Physical weakness, decreased physical strength ┋ psychological anxiety ┋ worry that strenuous activity may aggravate the condition and affect the recovery of the disease	(Skip)
Yes, never quit smoking (smoking _ years, every day _ root) 〖 10,10 〗	Drinking, drinking for __ years, __ twice a day (fill in two numbers, separated by commas) 〖 10,2 〗	2 doses have been inoculated	no	no	There is no	2 weeks of COVID-19 infection - Feb	Test positive for COVID-19 antigen	38.1-39 ℃	no	Fever ┋ cold and muscle soreness ┋ loss of smell and taste	Acetaminophen	Very high	Very high	Almost every time or every time	Almost every time or every time	Almost every time or every time	Almost every time or every time	Not difficult	Not difficult	Almost every time or every time	Almost every time or every time	0	0	0	0	0	0	0	0	0	0	A little intense	Quite intense	Somewhat easy	easy	Somewhat easy	easy	Somewhat easy	easy	Very content	Very content	A little worried	A little worried	Don't really want to know, fine	Physical weakness, decreased physical strength ┋ fear that strenuous activity may aggravate the condition and affect the recovery from the disease	(Skip)
Yes, never quit smoking (smoking _ years, daily _ root)	Never drink alcohol	3 shots have been given	hypertension.	no	There is no	Within 2 weeks of contracting COVID-19	Positive nucleic acid test	39.1-40 ℃	no	Fever ┋ cold and muscle soreness ┋ dry cough and chest tightness ┋ weakness and fatigue	Ibuprofen ┋ cough and phlegm reliever such as Pei Pa Koa, strong loquat syrup, etc	Very high	high	Almost every time or every time	Asexual activities	Almost every time or every time	No attempts at sexual intercourse	Not difficult	No attempts at sexual intercourse	Almost every time or every time	No attempts at sexual intercourse	3	0	3	0	0	0	0	0	0	0	A little weak	A little weak	Somewhat easy	Somewhat easy	easy	Never had an erection	Somewhat easy	Have not had an orgasm	A little content	Unable to achieve orgasm	Very worried	Very worried	Dying to understand	Physical weakness, decreased physical strength ┋ psychological anxiety ┋ worry that strenuous activity may aggravate the condition and affect the recovery of the disease	(Skip)
No, non-smoker	Never drink alcohol	3 shots have been given	no	no	There is no	2 weeks of COVID-19 infection - Feb	Positive nucleic acid test	38.1-39 ℃	no	Fever ┋ cold and muscle soreness ┋ weakness and fatigue ┋ loss of smell and taste	Ibuprofen ┋ acetaminophen	high	low	Asexual activities	Asexual activities	No attempts at sexual intercourse	No attempts at sexual intercourse	No attempts at sexual intercourse	No attempts at sexual intercourse	No attempts at sexual intercourse	No attempts at sexual intercourse	0	0	0	0	0	0	0	0	0	0	A little intense	A little intense	easy	Somewhat easy	easy	Somewhat easy	easy	Somewhat easy	Very content	A little content	Not worried	A little worried	General	Worry that strenuous activity may aggravate the illness and interfere with recovery	(Skip)
Yes, never quit smoking (smoking _ years, daily _ root)	Former alcoholic, now sober (alcoholic _ years, _ 2 cigarettes per day)	2 doses have been inoculated	Other	no	There is no	2 weeks of COVID-19 infection - Feb	Positive nucleic acid test	39.1-40 ℃	Yes, recovered and discharged from hospital	Fever ┋ cold and muscle soreness ┋ weakness and fatigue	Ibuprofen ┋ Gankang (Compound Paraminophen and amylamine tablets)┋ Other (Fill in specific drugs)〖 Drinking water 〗	Very high	Very low	Almost every time or every time	Little or none	Almost every time or every time	Little or none	Have difficulties	Have difficulties	Little or none	Little or none	4	4	4	4	1	1	1	3	4	4	Quite intense	A little intense	Somewhat easy	Somewhat difficult	easy	difficult	Extremely easy	Somewhat difficult	Very content	A little unfulfilled	Very worried	Very worried	Dying to understand	Psychological anxiety ┋ worry that strenuous activities will aggravate the condition and affect the recovery of the disease	(Skip)
Former smoker, now quit (smoking _ years, daily _ heel)	Former alcoholic, now sober (alcoholic _ years, _ 2 cigarettes per day)	3 shots have been given	hypertension.	no	Erectile dysfunction	2 weeks of COVID-19 infection - Feb	Positive nucleic acid test	38.1-39 ℃	no	Fever ┋ headache and sore throat ┋ cold and muscle aches ┋ dry cough and chest tightness	Anticough and expectorant medicines, such as Pei Pa Koa, loquat syrup, etc. ┋ Other (fill in the specific drugs)〖 anal plug diclofenac sodium supp	Medium	Very low	Almost every time or every time	Only a few times	Almost every time or every time	Only a few times	Have difficulties	Have difficulties	Almost every time or every time	Only a few times	3	3	1	2	1	1	1	1	1	1	A little intense	A little weak	easy	Somewhat difficult	Somewhat difficult	difficult	Somewhat easy	Somewhat difficult	A little content	Very unsatisfied	A little worried	A little worried	Dying to understand	Weak body and decreased physical strength	(Skip)
No, non-smoker	Never drink alcohol	3 shots have been given	no	no	There is no	Within 2 weeks of contracting COVID-19	Positive based on symptoms	37.1-38 ℃	no	Fever ┋ headache and sore throat ┋ cold and muscle soreness ┋ weakness and fatigue ┋ loss of smell and taste	Acetaminophen ┋ cough and expectorant medicine, such as Pei Pa Koa and loquat syrup	high	Medium	Most times	Sometimes or about half the time	Most times	Sometimes or about half the time	Not difficult	Somewhat difficult	Almost every time or every time	Most times	0	0	4	3	2	2	2	2	0	0	A little intense	A little weak	easy	Somewhat easy	easy	Somewhat easy	easy	Somewhat easy	Very content	A little content	Not worried	A little worried	Rather want to know	Physical weakness, decreased physical strength ┋ fear that strenuous activity may aggravate the condition and affect the recovery from the disease	(Skip)
No, non-smoker	Never drink alcohol	3 shots have been given	no	no	There is no	Within 2 weeks of contracting COVID-19	Positive nucleic acid test	38.1-39 ℃	no	Fever ┋ weakness and fatigue	Cough and expectorant medicine, such as Pei Pa Koa, loquat syrup, etc	high	high	Almost every time or every time	Almost every time or every time	Almost every time or every time	Almost every time or every time	Not difficult	Not difficult	Almost every time or every time	Almost every time or every time	0	0	0	0	0	0	0	0	0	0	Quite intense	A little intense	easy	easy	easy	easy	Somewhat easy	Somewhat easy	Very content	Very content	A little worried	A little worried	Rather want to know	Physical weakness, decreased physical strength ┋ fear that strenuous activity may aggravate the condition and affect the recovery from the disease	(Skip)
Yes, always smoking (smoking _ years, every day _ root) 〖30〗	Drinking alcohol for __ years, __ twice a day (Fill in two numbers, separated by commas) 〖10, 1〗	3 shots have been given	no	no	There is no	2 weeks of COVID-19 infection - Feb	Positive nucleic acid test	37.1-38 ℃	no	Fever ┋ cold and sore muscles	Ibuprofen	Medium	Medium	Sometimes or about half the time	Sometimes or about half the time	Sometimes or about half the time	Sometimes or about half the time	Not difficult	Not difficult	Most times	Most times	0	0	3	3	0	0	1	1	2	2	Quite intense	Quite intense	easy	easy	easy	easy	easy	easy	Very content	Very content	Dunno	Dunno	General	Mental anxiety	(Skip)
No, non-smoker	Drinking, drinking for __ years, __ twice a day (fill in two numbers, separated by commas) 〖20,2〗	2 doses have been inoculated	no	Other 〖 unmarried 〗	There is no	2 weeks of COVID-19 infection - Feb	Positive based on symptoms	38.1-39 ℃	no	I have no symptoms	Ibuprofen	high	high	Asexual activities	Asexual activities	No attempts at sexual intercourse	No attempts at sexual intercourse	No attempts at sexual intercourse	No attempts at sexual intercourse	No attempts at sexual intercourse	No attempts at sexual intercourse	0	0	0	0	0	0	0	0	0	0	A little intense	A little intense	Somewhat easy	Somewhat easy	easy	easy	Somewhat easy	Somewhat easy	A little content	A little content	A little worried	A little worried	Rather want to know	Worry that strenuous activity may aggravate the illness and interfere with recovery	(Skip)
No, non-smoker	Never drink alcohol	4 doses have been inoculated	hypertension.	hypertension.	There is no	2 weeks of COVID-19 infection - Feb	Positive nucleic acid test	38.1-39 ℃	no	Fever ┋ headache and sore throat ┋ nausea and vomiting ┋ chills and muscle soreness ┋ weakness and fatigue ┋ loss of smell and taste ┋ hoarseness	Gankang (Compound paracetamol and amylamine tablets)┋ Lianhua Qingwen capsule	high	Medium	Almost every time or every time	Asexual activities	Almost every time or every time	No attempts at sexual intercourse	Not difficult	No attempts at sexual intercourse	Almost every time or every time	No attempts at sexual intercourse	3	0	3	0	0	0	1	0	1	0	A little intense	Very weak	easy	difficult	easy	Somewhat difficult	easy	difficult	Very content	Very unsatisfied	A little worried	Not worried	Dying to understand	Weak body and decreased physical strength	(Skip)
No, non-smoker	Never drink alcohol	2 doses have been inoculated	no	no	There is no	2 weeks of COVID-19 infection - Feb	Test positive for COVID-19 antigen	38.1-39 ℃	no	fever.	Ibuprofen	high	high	Almost every time or every time	Almost every time or every time	Almost every time or every time	Almost every time or every time	Not difficult	Not difficult	Almost every time or every time	Almost every time or every time	0	0	0	0	0	0	0	0	0	0	A little intense	A little weak	Somewhat easy	Somewhat easy	Somewhat easy	Somewhat easy	Somewhat easy	Somewhat easy	A little content	A little content	Not worried	A little worried	Rather want to know	Physical weakness, decreased physical strength ┋ psychological anxiety ┋ worry that strenuous activity may aggravate the condition and affect the recovery of the disease	(Skip)
Former smoker, now quit (Smoking _ years, every day _ with) 〖15 years, 7 to 8 cigarettes/day 〗	Drinking, drinking for __ years, __ two cigarettes per day (fill in two numbers, separated by commas) 〖 25,3 〗	3 shots have been given	no	no	There is no	2 weeks of COVID-19 infection - Feb	Positive based on symptoms	38.1-39 ℃	no	Fever ┋ headache and sore throat ┋ chills and sore muscles ┋ dry cough and chest tightness ┋ fatigue and fatigue ┋ hoarseness	Ibuprofen ┋ Gan Kang (Compound paracetamol and amylamine tablets)┋ cough and expectorant medicines, such as Pei Pa Koa, strong loquat syrup, etc	high	low	Almost every time or every time	Most times	Almost every time or every time	Most times	Not difficult	Somewhat difficult	Almost every time or every time	Most times	0	1	0	1	0	1	0	1	0	0	A little intense	A little weak	easy	Somewhat difficult	easy	Somewhat easy	easy	Somewhat easy	Very content	A little content	A little worried	A little worried	Rather want to know	Physical weakness, decreased physical strength ┋ fear that strenuous activity may aggravate the condition and affect the recovery from the disease	(Skip)
No, non-smoker	Never drink alcohol	4 doses have been inoculated	no	no	There is no	2 weeks of COVID-19 infection - Feb	Positive nucleic acid test	37.1-38 ℃	no	Headache and sore throat ┋ Other symptoms (please describe them)〖 Aching body 〗	Gankang (Compound paracetamol and amylamine tablets)┋ Lianhua Qingwen capsule ┋ cephalosporins	high	high	Almost every time or every time	Almost every time or every time	Almost every time or every time	Almost every time or every time	Not difficult	Not difficult	Almost every time or every time	Almost every time or every time	0	0	0	0	0	0	0	0	0	0	Quite intense	Quite intense	Extremely easy	Extremely easy	easy	easy	easy	easy	Very content	Very content	Not worried	Not worried	Dying to understand	Worry that strenuous activity may aggravate the illness and interfere with recovery	(Skip)
No, non-smoker	Drinking, drinking for __ years, __ two per day (Fill in two numbers, separated by commas) 〖 2,2 〗	3 shots have been given	no	no	There is no	2 weeks of COVID-19 infection - Feb	Test positive for COVID-19 antigen	37.1-38 ℃	no	Headache and sore throat ┋ chills and sore muscles	Lianhua Qingwen capsule	high	high	Almost every time or every time	Almost every time or every time	Almost every time or every time	Almost every time or every time	Not difficult	Not difficult	Almost every time or every time	Almost every time or every time	1	1	1	1	0	0	1	1	1	1	Quite intense	Quite intense	easy	easy	easy	Somewhat easy	easy	easy	Very content	Very content	A little worried	A little worried	Rather want to know	Physical weakness, decreased physical strength ┋ fear that strenuous activity may aggravate the condition and affect the recovery from the disease	(Skip)
No, non-smoker	Drinking, drinking for __ years, __ two per day (Fill in two numbers, separated by commas) 〖20, 2〗	4 doses have been inoculated	no	no	There is no	Within 2 weeks of contracting COVID-19	Positive nucleic acid test	38.1-39 ℃	no	Fever ┋ headache and sore throat ┋ dry cough and chest tightness ┋ weakness and fatigue	Gan Kang (Compound paracetamol and amylamine tablets)┋ cephalosporin ┋ cough and expectorant medicine, such as Pei Pa Koa, strong loquat syrup, etc	high	Medium	Almost every time or every time	Most times	Almost every time or every time	Most times	Not difficult	Somewhat difficult	Almost every time or every time	Most times	2	3	2	3	1	2	2	3	3	3	A little intense	A little weak	easy	Somewhat difficult	easy	Somewhat difficult	easy	Somewhat easy	Very content	A little content	A little worried	A little worried	Dying to understand	Physical weakness, decreased physical strength ┋ psychological anxiety	(Skip)
No, non-smoker	Drinking, drinking for __ years, __ two a day (fill in two numbers, separated by commas) 〖 occasionally drink a little 〗	3 shots have been given	no	no	There is no	Within 2 weeks of contracting COVID-19	Test positive for COVID-19 antigen	37.1-38 ℃	no	Headache and sore throat ┋ nausea and vomiting ┋ chills and muscle soreness ┋ dry cough and chest tightness ┋ weakness and fatigue	Not taking any medication	high	high	Most times	Most times	Most times	Most times	Not difficult	Not difficult	Most times	Most times	2	2	2	2	2	2	1	1	1	1	Quite intense	Quite intense	easy	easy	easy	easy	easy	easy	Very content	Very content	Not worried	Not worried	Dying to understand	Weak body and decreased physical strength	(Skip)
No, non-smoker	Never drink alcohol	3 shots have been given	no	Other	There is no	2 weeks of COVID-19 infection - Feb	Positive nucleic acid test	37.1-38 ℃	Yes, in hospital	Fever ┋ headache and sore throat ┋ cold and sore muscles	Ibuprofen ┋ Lianhua Qingwen capsule	Medium	Medium	Most times	Most times	Most times	Most times	Not difficult	Not difficult	Most times	Most times	3	3	3	3	3	3	3	3	3	3	A little intense	A little intense	Somewhat easy	Somewhat easy	Somewhat easy	Somewhat easy	Somewhat easy	Somewhat easy	A little content	A little content	Not worried	Not worried	General	Worry that strenuous activity may aggravate the illness and interfere with recovery	(Skip)
No, non-smoker	Never drink alcohol	3 shots have been given	no	no	There is no	2 weeks of COVID-19 infection - Feb	Positive nucleic acid test	38.1-39 ℃	no	Fever ┋ headache and sore throat ┋ cold and muscle aches ┋ weakness and fatigue	Gan Kang (Compound paracetamol and amylamine tablets)┋ cephalosporin ┋ cough and expectorant medicine, such as Pei Pa Koa, strong loquat syrup, etc	high	low	Almost every time or every time	Almost every time or every time	Almost every time or every time	Almost every time or every time	Not difficult	Not difficult	Almost every time or every time	Most times	1	1	0	0	0	0	0	0	2	2	A little intense	A little intense	Somewhat easy	Somewhat easy	easy	easy	easy	easy	Very content	Very content	A little worried	A little worried	Rather want to know	Weak body and decreased physical strength	(Skip)
Yes, never quit smoking (smoking _ years, _ cigarettes a day) 〖20 years, 10 cigarettes a day 〗	Never drink alcohol	4 doses have been inoculated	no	no	There is no	2 weeks of COVID-19 infection - Feb	Positive nucleic acid test	37.1-38 ℃	no	Cold and muscle soreness ┋ weakness and fatigue	Not taking any medication	Medium	Medium	Almost every time or every time	Asexual activities	Almost every time or every time	No attempts at sexual intercourse	Not difficult	No attempts at sexual intercourse	Most times	No attempts at sexual intercourse	1	0	0	0	0	0	1	1	1	1	A little intense	A little weak	easy	easy	Extremely easy	Somewhat easy	easy	Somewhat easy	Very content	A little content	A little worried	Not worried	Don't really want to know, fine	Physical weakness, decreased physical strength ┋ psychological anxiety	(Skip)
No, non-smoker	Never drink alcohol	3 shots have been given	no	no	There is no	Within 2 weeks of contracting COVID-19	Positive nucleic acid test	38.1-39 ℃	no	Fever ┋ headache and sore throat ┋ chills and muscle aches ┋ loss of smell and taste ┋ hoarseness	Ibuprofen	high	high	Almost every time or every time	Almost every time or every time	Almost every time or every time	Almost every time or every time	Not difficult	Not difficult	Most times	Most times	1	1	0	0	1	0	1	1	1	1	Quite intense	A little intense	easy	Somewhat easy	easy	easy	easy	easy	Very content	Very content	A little worried	A little worried	Rather want to know	Physical weakness, decreased physical strength ┋ psychological anxiety ┋ worry that strenuous activity may aggravate the condition and affect the recovery of the disease	(Skip)
No, non-smoker	Former alcoholic, now sober (alcoholic _ years, _ 2 cigarettes per day)	2 doses have been inoculated	no	no	There is no	2 weeks of COVID-19 infection - Feb	Test positive for COVID-19 antigen	39.1-40 ℃	no	Fever ┋ headache and sore throat ┋ weakness and fatigue	Acetaminophen	Very high	Very high	Almost every time or every time	Almost every time or every time	Almost every time or every time	Almost every time or every time	Not difficult	Not difficult	Almost every time or every time	Almost every time or every time	0	0	0	0	0	0	0	0	0	0	Extremely strong	A little intense	Extremely easy	easy	Extremely easy	Extremely easy	easy	easy	Very content	Very content	Not worried	Not worried	General	Mental anxiety	(Skip)
No, non-smoker	Never drink alcohol	3 shots have been given	no	no	There is no	2 weeks of COVID-19 infection - Feb	Positive based on symptoms	40.1-41 ℃	no	Fever ┋ headache and sore throat ┋ cold and muscle soreness ┋ dry cough and chest tightness ┋ weakness and fatigue	Ibuprofen ┋ acetaminophen ┋ cough and phlegm reliever, such as Pei Pa Koa, strong loquat syrup, etc	Very high	high	Almost every time or every time	Most times	Almost every time or every time	Most times	Not difficult	Not difficult	Almost every time or every time	Almost every time or every time	0	0	0	0	0	0	0	0	0	0	Extremely strong	A little intense	Extremely easy	Somewhat easy	Extremely easy	Extremely easy	Extremely easy	easy	Extremely satisfied	A little content	Very worried	A little worried	Dying to understand	Physical weakness, decreased physical strength ┋ fear that strenuous activity may aggravate the condition and affect the recovery from the disease	(Skip)
No, non-smoker	Drinking, drinking __ years, __ two per day (fill in two numbers, separated by commas)	3 shots have been given	no	no	There is no	Within 2 weeks of contracting COVID-19	Positive based on symptoms	39.1-40 ℃	no	Fever ┋ cold and muscle soreness ┋ weakness and fatigue ┋ loss of smell and taste	Ibuprofen ┋ Gankang (Compound paraminophen and amylamine tablets)	Very high	low	Almost every time or every time	Sometimes or about half the time	Almost every time or every time	Sometimes or about half the time	Not difficult	Somewhat difficult	Almost every time or every time	Most times	1	3	1	3	0	2	0	2	0	2	A little intense	A little weak	easy	Somewhat difficult	Extremely easy	Somewhat difficult	Somewhat difficult	Somewhat easy	Very content	A little unfulfilled	A little worried	A little worried	Dying to understand	Physical weakness, decreased physical strength ┋ psychological anxiety ┋ worry that strenuous activity may aggravate the condition and affect the recovery of the disease	(Skip)
No, non-smoker	Never drink alcohol	3 shots have been given	no	hypertension.	There is no	Within 2 weeks of contracting COVID-19	Test positive for COVID-19 antigen	38.1-39 ℃	no	Fever ┋ headache and sore throat ┋ cold and sore muscles ┋ weakness and fatigue ┋ hoarseness	Ibuprofen ┋ Lianhua Qingwen capsule ┋ cough and phlegm reliever, such as Pei Pa Koa, strong loquat syrup, etc	high	high	Almost every time or every time	Most times	Most times	Most times	Not difficult	Not difficult	Almost every time or every time	No attempts at sexual intercourse	4	0	4	0	0	0	0	0	0	0	No sex drive	No sex drive	easy	Somewhat easy	easy	Somewhat difficult	easy	Somewhat easy	Very content	A little content	Not worried	Not worried	Rather want to know	Physical weakness, decreased physical strength ┋ psychological anxiety ┋ worry that strenuous activity may aggravate the condition and affect the recovery of the disease	(Skip)
Yes, never quit smoking (smoking _ years, _ roots a day) 〖 10 years, 3 roots 〗	Drinking, drinking for __ years, __ two per day (fill in two numbers, separated by commas) 〖 8 years, 1 two 〗	2 doses have been inoculated	no	no	There is no	Within 2 weeks of contracting COVID-19	Test positive for COVID-19 antigen	39.1-40 ℃	no	Fever ┋ headache and sore throat ┋ chills and sore muscles ┋ dry cough and chest tightness ┋ fatigue and fatigue ┋ hoarseness	Ibuprofen ┋ Other (fill in specific drugs)〖 white plus black, ambroxol 〗	high	low	Most times	Little or none	Almost every time or every time	Little or none	Not difficult	Have difficulties	Most times	Little or none	1	0	1	1	0	0	0	0	1	3	Extremely strong	No sex drive	Extremely easy	No sex drive	easy	difficult	easy	difficult	A little content	Unable to achieve orgasm	Very worried	Very worried	Dying to understand	Physical weakness, decreased physical strength ┋ fear that strenuous activity may aggravate the condition and affect the recovery from the disease	(Skip)
Former smoker, now quit (smoked _ years, every day _ +) 〖 15,10 〗	Drinking, drinking for __ years, __ twice a day (fill in two numbers, separated by commas) 〖 20,1 〗	3 shots have been given	hypertension.	no	Erectile dysfunction	2 weeks of COVID-19 infection - Feb	Positive nucleic acid test	38.1-39 ℃	no	Fever ┋ headache and sore throat ┋ weakness and fatigue ┋ hoarseness	Acetaminophen ┋ cough and expectorant medicines, such as Pei Pa Koa, strong loquat syrup, etc. ┋ Other (fill in the specific drugs)〖 JinQuat Throat tablet 〗	Medium	There is no	Most times	Asexual activities	Most times	No attempts at sexual intercourse	Not difficult	No attempts at sexual intercourse	Most times	No attempts at sexual intercourse	2	4	2	2	2	0	2	4	2	4	A little intense	No sex drive	easy	difficult	Somewhat easy	Never had an erection	easy	Have not had an orgasm	Very content	Unable to achieve orgasm	Very worried	A little worried	Dying to understand	Weak body and decreased physical strength	(Skip)
Former smoker, now quit (smoking _ years, daily _ heel)	Drinking, drinking for __ years, __ twice a day (Fill in two numbers, separated by commas) 〖10〗	3 shots have been given	Diabetes or elevated state of blood sugar	no	Pain and discomfort in the testis perineum	2 weeks of COVID-19 infection - Feb	Positive nucleic acid test	39.1-40 ℃	no	Fever ┋ headache and sore throat ┋ cold and muscle aches ┋ weakness and fatigue	Ibuprofen	Medium	low	Most times	Sometimes or about half the time	Most times	Sometimes or about half the time	Not difficult	Somewhat difficult	Most times	Most times	0	0	0	0	0	1	0	0	0	1	A little intense	A little weak	easy	Somewhat easy	easy	Somewhat easy	easy	Somewhat easy	Very content	A little content	A little worried	A little worried	Rather want to know	Physical weakness, decreased physical strength ┋ psychological anxiety ┋ worry that strenuous activity may aggravate the condition and affect the recovery of the disease	(Skip)
No, non-smoker	Drinking, drinking for __ years, __ twice a day (fill in two numbers, separated by commas) 〖 occasionally 〗	3 shots have been given	no	no	There is no	2 weeks of COVID-19 infection - Feb	Positive based on symptoms	37.1-38 ℃	no	I have no symptoms	Gankang (Compound paraminophen and amylamine tablets)	Medium	Medium	Only a few times	Only a few times	Only a few times	Only a few times	Somewhat difficult	Somewhat difficult	Sometimes or about half the time	Only a few times	4	0	1	1	2	2	1	2	1	1	A little weak	A little weak	easy	Somewhat difficult	Somewhat easy	Somewhat easy	Somewhat easy	easy	A little content	Very content	A little worried	Dunno	Rather want to know	Other Reasons (please fill in)〖 none	(Skip)
No, non-smoker	Never drink alcohol	3 shots have been given	no	no	There is no	Within 2 weeks of contracting COVID-19	Positive based on symptoms	39.1-40 ℃	no	Fever ┋ headache and sore throat ┋ cold and muscle soreness ┋ dry cough and chest tightness ┋ fatigue and fatigue ┋ loss of smell and taste	Cephalosporins ┋ Other (fill in specific drug)〖 Tylenol 〗	Very high	high	Almost every time or every time	Asexual activities	Almost every time or every time	No attempts at sexual intercourse	Not difficult	No attempts at sexual intercourse	Almost every time or every time	No attempts at sexual intercourse	0	0	0	0	0	0	0	0	0	0	A little intense	A little weak	easy	Somewhat easy	easy	Somewhat easy	easy	Have not had an orgasm	Very content	A little unfulfilled	A little worried	A little worried	Dying to understand	Physical weakness, decreased physical strength ┋ psychological anxiety ┋ worry that strenuous activity may aggravate the condition and affect the recovery of the disease	(Skip)
No, non-smoker	Never drink alcohol	4 doses have been inoculated	no	no	There is no	Within 2 weeks of contracting COVID-19	Positive nucleic acid test	39.1-40 ℃	no	fever.	Ibuprofen	There is no	There is no	Asexual activities	Asexual activities	No attempts at sexual intercourse	No attempts at sexual intercourse	No attempts at sexual intercourse	No attempts at sexual intercourse	No attempts at sexual intercourse	No attempts at sexual intercourse	0	0	0	0	0	0	0	0	0	0	A little intense	A little intense	Somewhat easy	Somewhat easy	Somewhat easy	Somewhat easy	Somewhat easy	Somewhat easy	A little content	A little content	A little worried	A little worried	General	Mental anxiety	(Skip)
No, non-smoker	Never drink alcohol	3 shots have been given	no	no	There is no	2 weeks of COVID-19 infection - Feb	Positive based on symptoms	39.1-40 ℃	no	fever.	Acetaminophen	Very high	Very high	Almost every time or every time	Almost every time or every time	Almost every time or every time	Almost every time or every time	Not difficult	Not difficult	Almost every time or every time	Almost every time or every time	0	0	0	0	0	0	0	0	0	0	Extremely strong	Extremely strong	Extremely easy	Extremely easy	Extremely easy	Extremely easy	Extremely easy	Extremely easy	Extremely satisfied	Extremely satisfied	Not worried	Not worried	Dying to understand	Worry that strenuous activity may aggravate the illness and interfere with recovery	(Skip)
No, non-smoker	Never drink alcohol	3 shots have been given	no	no	There is no	Post-covid-19 / recovery period (February-March)	Positive nucleic acid test	38.1-39 ℃	Yes, recovered and discharged from hospital	Fever ┋ headache and sore throat ┋ cold and muscle soreness ┋ dry cough and chest tightness ┋ loss of smell and taste	Acetaminophen ┋ cephalosporins	Very high	Very high	Almost every time or every time	Almost every time or every time	Almost every time or every time	Almost every time or every time	Not difficult	Not difficult	Almost every time or every time	Almost every time or every time	4	4	4	4	0	0	0	0	2	2	A little intense	A little intense	Extremely easy	Extremely easy	Extremely easy	Extremely easy	Extremely easy	Extremely easy	Very content	Very content	Not worried	Not worried	General	Mental anxiety	(Skip)
Yes, always smoking (smoking _ years, every day _ root) 〖20〗	Former alcoholic, now sober (alcoholic _ years, _ 2 cigarettes per day)	4 doses have been inoculated	hypertension.	no	Pain and discomfort in the testis perineum	Within 2 weeks of contracting COVID-19	Test positive for COVID-19 antigen	38.1-39 ℃	no	Fever ┋ cold and muscle soreness ┋ weakness and fatigue ┋ loss of smell and taste ┋ hoarseness	Ibuprofen	high	Medium	Most times	Asexual activities	Almost every time or every time	Almost every time or every time	Not difficult	No attempts at sexual intercourse	Almost every time or every time	No attempts at sexual intercourse	0	0	3	3	3	3	3	3	3	3	Quite intense	A little intense	easy	easy	easy	easy	easy	easy	Very content	Very content	A little worried	A little worried	Don't really want to know, fine	Physical weakness, decreased physical strength ┋ fear that strenuous activity may aggravate the condition and affect the recovery from the disease	(Skip)
No, non-smoker	Never drink alcohol	3 shots have been given	no	no	Pain and discomfort in the testis perineum	2 weeks of COVID-19 infection - Feb	Positive nucleic acid test	38.1-39 ℃	no	Fever ┋ headache and sore throat ┋ cold and muscle soreness ┋ dry cough and chest tightness ┋ fatigue and fatigue ┋ loss of smell and taste ┋ hoarseness	Ibuprofen ┋ acetaminophen ┋ cough and phlegm reliever, such as Pei Pa Koa, strong loquat syrup, etc	Very high	Medium	Almost every time or every time	Asexual activities	Almost every time or every time	No attempts at sexual intercourse	Not difficult	No attempts at sexual intercourse	Most times	No attempts at sexual intercourse	1	1	1	1	1	1	1	1	1	1	Quite intense	A little intense	Extremely easy	easy	Extremely easy	easy	easy	Somewhat easy	A little content	A little content	A little worried	A little worried	Rather want to know	Physical weakness, decreased physical strength ┋ fear that strenuous activity may aggravate the condition and affect the recovery from the disease	(Skip)
No, non-smoker	Never drink alcohol	4 doses have been inoculated	no	no	There is no	2 weeks of COVID-19 infection - Feb	Positive nucleic acid test	37.1-38 ℃	no	Headache and sore throat ┋ dry cough and chest tightness	Acetaminophen ┋ Lianhua Qingwen capsule	high	high	Almost every time or every time	Almost every time or every time	Almost every time or every time	Most times	Not difficult	Not difficult	Most times	Most times	1	1	1	1	0	0	1	0	0	0	A little intense	A little intense	easy	easy	easy	easy	easy	easy	Very content	Very content	Not worried	Not worried	General	Physical weakness, decreased physical strength ┋ fear that strenuous activity may aggravate the condition and affect the recovery from the disease	(Skip)
No, non-smoker	Drinking, drinking __ years, __ two per day (fill in two numbers, separated by commas)	3 shots have been given	no	no	There is no	2 weeks of COVID-19 infection - Feb	Test positive for COVID-19 antigen	38.1-39 ℃	no	Fever ┋ headache and sore throat ┋ cold and sore muscles	Acetaminophen	Medium	Medium	Asexual activities	Asexual activities	No attempts at sexual intercourse	No attempts at sexual intercourse	No attempts at sexual intercourse	No attempts at sexual intercourse	No attempts at sexual intercourse	No attempts at sexual intercourse	0	0	0	0	0	0	0	0	0	0	A little intense	A little intense	Somewhat easy	Somewhat easy	Somewhat easy	Somewhat easy	Somewhat easy	Somewhat easy	A little content	A little content	A little worried	A little worried	General	Worry that strenuous activity may aggravate the illness and interfere with recovery	(Skip)
No, non-smoker	Drinking alcohol for __ years, __ twice a day (Fill in two numbers, separated by commas) 〖10, 1〗	3 shots have been given	no	Respiratory diseases	There is no	Within 2 weeks of contracting COVID-19	Test positive for COVID-19 antigen	39.1-40 ℃	no	Fever ┋ headache and sore throat ┋ cold and sore muscles ┋ hoarseness	Cough and expectorant medicine, such as Pei Pa Koa, loquat syrup, etc	low	Very low	Most times	Little or none	Most times	Little or none	Have difficulties	Have difficulties	Little or none	Little or none	3	3	3	3	3	0	4	3	3	4	A little intense	Very weak	Somewhat difficult	Somewhat difficult	Somewhat difficult	Somewhat difficult	Somewhat difficult	Somewhat difficult	A little content	A little unfulfilled	A little worried	A little worried	Rather want to know	Physical weakness, decreased physical strength ┋ psychological anxiety ┋ worry that strenuous activity may aggravate the condition and affect the recovery of the disease	(Skip)
No, non-smoker	Drinking alcohol for __ years, __ two per day (Fill in two numbers, separated by commas) 〖 25,1 〗	4 doses have been inoculated	no	no	There is no	Never been infected	Test positive for COVID-19 antigen	37.1-38 ℃	no	I have no symptoms	Not taking any medication	Very high	high	Almost every time or every time	Almost every time or every time	Almost every time or every time	Almost every time or every time	Not difficult	Not difficult	Almost every time or every time	Almost every time or every time	0	0	0	0	0	0	0	0	0	0	Quite intense	Quite intense	easy	easy	easy	easy	easy	easy	Very content	Very content	Not worried	Not worried	General	Weak body and decreased physical strength	(Skip)
No, non-smoker	Never drink alcohol	3 shots have been given	no	no	There is no	Never been infected	Test positive for COVID-19 antigen	39.1-40 ℃	no	Fever ┋ headache and sore throat ┋ weakness and fatigue ┋ loss of smell and taste	Ibuprofen ┋ Lianhua Qingwen capsule	There is no	There is no	Asexual activities	Asexual activities	No attempts at sexual intercourse	No attempts at sexual intercourse	No attempts at sexual intercourse	No attempts at sexual intercourse	No attempts at sexual intercourse	No attempts at sexual intercourse	1	0	0	0	0	0	0	0	0	0	A little intense	A little intense	Somewhat easy	Somewhat easy	Somewhat easy	Somewhat difficult	Somewhat easy	Somewhat easy	A little content	A little content	A little worried	A little worried	Rather want to know	Weak body and decreased physical strength	(Skip)
No, non-smoker	Never drink alcohol	3 shots have been given	no	no	There is no	Within 2 weeks of contracting COVID-19	Positive nucleic acid test	38.1-39 ℃	no	Fever ┋ headache and sore throat ┋ chills and sore muscles ┋ dry cough and chest tightness ┋ fatigue and fatigue ┋ hoarseness	Gan Kang (Compound paracetamol and amylamine tablets)┋ cough and expectorant medicine, such as Pei Pa Koa, strong loquat syrup, etc	Very high	high	Almost every time or every time	Asexual activities	Almost every time or every time	No attempts at sexual intercourse	Not difficult	No attempts at sexual intercourse	Almost every time or every time	No attempts at sexual intercourse	1	1	0	0	0	0	0	0	0	0	A little intense	A little intense	easy	easy	Extremely easy	Extremely easy	Somewhat easy	Somewhat easy	Very content	Very content	Not worried	A little worried	Rather want to know	Physical weakness, decreased physical strength ┋ fear that strenuous activity may aggravate the condition and affect the recovery from the disease	(Skip)
No, non-smoker	Never drink alcohol	4 doses have been inoculated	no	no	There is no	Within 2 weeks of contracting COVID-19	Positive nucleic acid test	38.1-39 ℃	no	4. Fever ┋ dry cough and chest tightness	Acetaminophen	high	Medium	Almost every time or every time	Most times	Almost every time or every time	Almost every time or every time	Not difficult	Not difficult	Almost every time or every time	Almost every time or every time	0	1	0	0	0	0	0	0	1	0	Quite intense	A little weak	Extremely easy	Somewhat easy	easy	Somewhat easy	Extremely easy	Extremely easy	Extremely satisfied	Extremely satisfied	Not worried	Not worried	General	Physical weakness, decreased physical strength ┋ fear that strenuous activity may aggravate the condition and affect the recovery from the disease	(Skip)
No, non-smoker	Never drink alcohol	4 doses have been inoculated	no	no	There is no	2 weeks of COVID-19 infection - Feb	Positive based on symptoms	37.1-38 ℃	no	Headache and sore throat ┋ chills and sore muscles ┋ dry cough and chest tightness ┋ fatigue and fatigue ┋ loss of smell and taste	Ibuprofen	high	high	Almost every time or every time	Almost every time or every time	Almost every time or every time	Almost every time or every time	Not difficult	Not difficult	Almost every time or every time	Almost every time or every time	0	1	0	0	0	0	0	0	0	0	A little intense	A little intense	easy	easy	easy	easy	easy	easy	Very content	Very content	Not worried	Not worried	Dying to understand	Weak body and decreased physical strength	(Skip)
No, non-smoker	Never drink alcohol	3 shots have been given	no	no	There is no	2 weeks of COVID-19 infection - Feb	Test positive for COVID-19 antigen	38.1-39 ℃	no	Fever ┋ cold and muscle soreness ┋ weakness and fatigue ┋ loss of smell and taste ┋ hoarseness	Cephalosporin	There is no	There is no	Asexual activities	Asexual activities	No attempts at sexual intercourse	No attempts at sexual intercourse	No attempts at sexual intercourse	No attempts at sexual intercourse	No attempts at sexual intercourse	No attempts at sexual intercourse	0	0	0	0	0	0	0	0	0	0	Extremely strong	Extremely strong	Extremely easy	Extremely easy	Extremely easy	Extremely easy	Extremely easy	Extremely easy	Very unsatisfied	Very content	A little worried	Very worried	Rather want to know	Worry that strenuous activity may aggravate the illness and interfere with recovery	(Skip)
No, non-smoker	Never drink alcohol	3 shots have been given	no	no	There is no	2 weeks of COVID-19 infection - Feb	Positive based on symptoms	39.1-40 ℃	Yes, in hospital	Fever ┋ headache and sore throat ┋ nausea and vomiting ┋ cold and muscle soreness ┋ dry cough and chest tightness ┋ fatigue and fatigue ┋ loss of smell and taste	Ibuprofen ┋ cough and expectorant medicines, such as Pei Pa Koa and strong loquat syrup ┋ China's homegrown coronavirus medicine azfudine tablets	Very high	Medium	Almost every time or every time	Asexual activities	Almost every time or every time	No attempts at sexual intercourse	Not difficult	No attempts at sexual intercourse	Most times	No attempts at sexual intercourse	1	4	0	4	0	4	1	4	4	2	Quite intense	A little weak	Extremely easy	No sex drive	Extremely easy	Somewhat difficult	easy	Somewhat difficult	Very content	A little unfulfilled	Not worried	Not worried	General	Physical weakness, decreased physical strength ┋ psychological anxiety ┋ worry that strenuous activity may aggravate the condition and affect the recovery of the disease	(Skip)
No, non-smoker	Never drink alcohol	3 shots have been given	no	no	There is no	2 weeks of COVID-19 infection - Feb	Test positive for COVID-19 antigen	38.1-39 ℃	no	Fever ┋ headache and sore throat ┋ nausea and vomiting ┋ cold and muscle soreness ┋ weakness and fatigue ┋ loss of smell and taste	Ibuprofen	There is no	There is no	Asexual activities	Asexual activities	No attempts at sexual intercourse	No attempts at sexual intercourse	No attempts at sexual intercourse	No attempts at sexual intercourse	No attempts at sexual intercourse	No attempts at sexual intercourse	0	0	0	0	0	0	0	0	0	0	No sex drive	No sex drive	No sex drive	No sex drive	Never had an erection	Never had an erection	Have not had an orgasm	Have not had an orgasm	Unable to achieve orgasm	Unable to achieve orgasm	Dunno	Dunno	Rather want to know	Physical weakness, decreased physical strength ┋ fear that strenuous activity may aggravate the condition and affect the recovery from the disease	(Skip)
No, non-smoker	Never drink alcohol	3 shots have been given	no	no	There is no	Within 2 weeks of contracting COVID-19	Positive based on symptoms	38.1-39 ℃	no	Fever ┋ headache and sore throat ┋ nausea and vomiting ┋ chills and muscle soreness ┋ dry cough and chest tightness ┋ weakness and fatigue	Roxithromycin ┋ HuoxiangZhengqi Liquid/capsule ┋ Other (Fill in specific drugs)〖 Sanjiu Cold Granules 〗	Very high	high	Almost every time or every time	Most times	Almost every time or every time	Most times	Not difficult	Somewhat difficult	Most times	Sometimes or about half the time	3	4	3	2	2	3	3	2	2	3	A little intense	A little weak	Somewhat easy	Somewhat easy	easy	Somewhat difficult	easy	easy	A little content	A little unfulfilled	A little worried	Not worried	Rather want to know	Psychological anxiety ┋ worry that strenuous activities will aggravate the condition and affect the recovery of the disease	(Skip)
No, non-smoker	Never drink alcohol	3 shots have been given	no	no	There is no	Within 2 weeks of contracting COVID-19	Positive nucleic acid test	38.1-39 ℃	no	Fever ┋ headache and sore throat ┋ dry cough and chest tightness	Ibuprofen ┋ Gankang (Compound paracetamol andamine tablets)┋ acetaminophen ┋ Lotus Qingwen capsule ┋ cough and expectorant medicine, such as Pei Pa Koa, strong loquat syrup, etc	high	high	Almost every time or every time	Almost every time or every time	Almost every time or every time	Almost every time or every time	Not difficult	Not difficult	Almost every time or every time	Almost every time or every time	0	0	0	0	0	0	0	0	0	0	A little intense	A little intense	Somewhat easy	Somewhat easy	Somewhat easy	Somewhat easy	Somewhat easy	Somewhat easy	A little content	A little content	Not worried	Not worried	Rather want to know	Physical weakness, decreased physical strength ┋ fear that strenuous activity may aggravate the condition and affect the recovery from the disease	(Skip)
Yes, always smoking (smoking _ years, every day _ root) 〖28.20〗	Never drink alcohol	3 shots have been given	no	no	There is no	2 weeks of COVID-19 infection - Feb	Positive based on symptoms	38.1-39 ℃	no	Fever ┋ headache and sore throat ┋ cold and muscle aches ┋ weakness and fatigue	Ibuprofen	Very high	high	Almost every time or every time	Most times	Almost every time or every time	Most times	Not difficult	Not difficult	Almost every time or every time	Almost every time or every time	4	3	4	4	3	3	0	0	0	0	Extremely strong	A little intense	Extremely easy	easy	Extremely easy	easy	Extremely easy	easy	Extremely satisfied	Very content	Not worried	Not worried	Don't really want to know, fine	Weak body and decreased physical strength	(Skip)
No, non-smoker	Never drink alcohol	3 shots have been given	No ┋ other	no	There is no	Within 2 weeks of contracting COVID-19	Positive nucleic acid test	37.1-38 ℃	no	Cold and sore muscles	Other (fill in specific drug)〖 loprofen Extended-release tablet 〗	Very high	Medium	Almost every time or every time	Asexual activities	Almost every time or every time	No attempts at sexual intercourse	Not difficult	No attempts at sexual intercourse	Most times	No attempts at sexual intercourse	2	0	2	0	1	0	1	0	0	0	A little intense	A little weak	easy	Somewhat difficult	easy	Somewhat difficult	easy	Somewhat easy	Very content	A little content	Not worried	Not worried	Rather want to know	Weak body and decreased physical strength	(Skip)
Yes, never quit smoking (smoking _ years, daily _ root) 〖15 root days 〗	Never drink alcohol	4 doses have been inoculated	no	Cardiovascular and cerebrovascular diseases	There is no	2 weeks of COVID-19 infection - Feb	Positive nucleic acid test	37.1-38 ℃	no	Headache and sore throat ┋ chills and sore muscles ┋ dry cough and chest tightness ┋ weakness and fatigue	Ibuprofen ┋ Lianhua Qingwen capsule	Very high	high	Almost every time or every time	Almost every time or every time	Almost every time or every time	Almost every time or every time	Not difficult	Not difficult	Most times	Most times	3	2	1	2	0	1	1	1	0	1	Quite intense	Quite intense	easy	easy	Extremely easy	Extremely easy	Extremely easy	easy	Extremely satisfied	Very content	A little worried	Not worried	Dying to understand	Physical weakness, decreased physical strength ┋ psychological anxiety ┋ worry that strenuous activity may aggravate the condition and affect the recovery of the disease	(Skip)
No, non-smoker	Never drink alcohol	3 shots have been given	no	no	There is no	Within 2 weeks of contracting COVID-19	Positive based on symptoms	38.1-39 ℃	no	Fever ┋ weakness and fatigue	Not taking any medication	high	high	Almost every time or every time	Almost every time or every time	Almost every time or every time	Almost every time or every time	Not difficult	Not difficult	Almost every time or every time	Almost every time or every time	1	1	3	3	2	2	1	1	1	1	A little intense	A little intense	Somewhat easy	Somewhat easy	easy	easy	easy	easy	Very content	Very content	A little worried	A little worried	Rather want to know	Weak body and decreased physical strength	(Skip)
No, non-smoker	Drinking, drinking for __ years, __ two per day (fill in two numbers, separated by commas) 〖28, 2〗	3 shots have been given	hypertension.	no	There is no	Within 2 weeks of contracting COVID-19	Positive nucleic acid test	37.1-38 ℃	no	Fever ┋ headache and sore throat ┋ cold and muscle soreness ┋ weakness and fatigue ┋ loss of smell and taste	Gan Kang (Compound Paracetamol and amylamine tablets)┋ acetaminophen ┋ cough and expectorant medicine, such as Loquat cream, strong loquat syrup, etc	Medium	Medium	Almost every time or every time	Asexual activities	Almost every time or every time	No attempts at sexual intercourse	Not difficult	No attempts at sexual intercourse	Most times	No attempts at sexual intercourse	4	0	4	0	3	0	0	0	0	0	Quite intense	A little weak	easy	Somewhat difficult	easy	Somewhat difficult	easy	Somewhat difficult	Very content	A little unfulfilled	A little worried	A little worried	Dying to understand	Physical weakness, decreased physical strength ┋ fear that strenuous activity may aggravate the condition and affect the recovery from the disease	(Skip)
Yes, never quit smoking (smoking _ years, every day _ root) 〖10 20〗	Former alcoholic, now sober (alcoholic _ years, _ 2 cigarettes per day)	3 shots have been given	no	no	There is no	2 weeks of COVID-19 infection - Feb	Test positive for COVID-19 antigen	38.1-39 ℃	no	Headaches and sore throat ┋ chills and sore muscles ┋ loss of smell and taste	Acetaminophen	high	high	Almost every time or every time	Most times	Almost every time or every time	Almost every time or every time	Not difficult	No attempts at sexual intercourse	No attempts at sexual intercourse	No attempts at sexual intercourse	1	1	0	0	0	1	0	0	0	0	A little intense	A little weak	easy	Somewhat difficult	easy	easy	Somewhat difficult	Somewhat easy	A little unfulfilled	A little unfulfilled	A little worried	A little worried	Rather want to know	Worry that strenuous activity may aggravate the illness and interfere with recovery	(Skip)
No, non-smoker	Drinking, drinking __ years, __ two per day (fill in two numbers, separated by commas)	3 shots have been given	no	no	There is no	Within 2 weeks of contracting COVID-19	Positive based on symptoms	39.1-40 ℃	no	Fever ┋ headache and sore throat ┋ cold and muscle soreness ┋ weakness and fatigue ┋ loss of smell and taste ┋ hoarseness	Ibuprofen	Very high	Very high	Almost every time or every time	Most times	No attempts at sexual intercourse	No attempts at sexual intercourse	No attempts at sexual intercourse	No attempts at sexual intercourse	Almost every time or every time	No attempts at sexual intercourse	0	0	4	4	0	0	0	0	0	4	A little intense	A little intense	easy	easy	Extremely easy	easy	Extremely easy	easy	Extremely satisfied	Very content	Not worried	Not worried	General	Weak body and decreased physical strength	(Skip)
No, non-smoker	Former alcoholic, now sober (alcoholic _ years, _ 2 cigarettes per day)	3 shots have been given	no	no	There is no	Within 2 weeks of contracting COVID-19	Positive nucleic acid test	38.1-39 ℃	no	Fever ┋ headache and sore throat ┋ dry cough and chest tightness ┋ hoarseness	Ibuprofen ┋ acetaminophen ┋ Lianhua Qingwen capsule ┋ Huoxiang Zhengqi liquid/capsule	high	high	Almost every time or every time	Almost every time or every time	Almost every time or every time	Almost every time or every time	Not difficult	Not difficult	Almost every time or every time	Most times	0	0	0	0	0	0	0	0	0	0	Quite intense	Quite intense	easy	easy	easy	easy	Somewhat easy	Somewhat easy	Very content	A little content	Not worried	Not worried	Dying to understand	Physical weakness, decreased physical strength ┋ Other reasons (please fill in)	(Skip)
No, non-smoker	Never drink alcohol	4 doses have been inoculated	hypertension.	Other	There is no	2 weeks of COVID-19 infection - Feb	Positive nucleic acid test	38.1-39 ℃	no	Headache and sore throat ┋ cold and sore muscles ┋ dry cough and chest tightness	Not taking any medication	Very high	high	Almost every time or every time	Almost every time or every time	Almost every time or every time	Almost every time or every time	Not difficult	Not difficult	Almost every time or every time	Almost every time or every time	3	3	3	3	2	1	1	1	2	2	A little intense	A little intense	easy	easy	easy	easy	easy	easy	Very content	Very content	Not worried	Not worried	General	Worry that strenuous activity may aggravate the illness and interfere with recovery	(Skip)
Yes, never quit smoking (smoking _ years, every day _ root) 〖7-10〗	Never drink alcohol	3 shots have been given	no	Other 〖 B 〗	There is no	Within 2 weeks of contracting COVID-19	Positive based on symptoms	38.1-39 ℃	no	Fever ┋ weakness and fatigue	Other (fill in specific drugs)〖 Lianhua Qingwen, antiviral 〗	high	low	Most times	Sometimes or about half the time	Only a few times	Only a few times	Not difficult	difficult	Sometimes or about half the time	Only a few times	1	3	1	4	2	2	1	3	4	4	Quite intense	A little intense	easy	Somewhat easy	Somewhat easy	Somewhat easy	easy	Somewhat easy	Very content	Very content	Very worried	Very worried	Rather want to know	Weak body and decreased physical strength	(Skip)
No, non-smoker	Never drink alcohol	4 doses have been inoculated	Others 〖 thymoma, surgically resected + radiotherapy 〗	no	Erectile dysfunction	Within 2 weeks of contracting COVID-19	Positive nucleic acid test	38.1-39 ℃	no	Fever ┋ headache and sore throat ┋ nausea and vomiting ┋ chills and muscle soreness ┋ weakness and fatigue ┋ loss of smell and taste ┋ hoarseness	Ibuprofen ┋ Other (fill in specific drugs)〖 ginger brown sugar water 〗	Medium	low	Sometimes or about half the time	Asexual activities	Sometimes or about half the time	No attempts at sexual intercourse	Somewhat difficult	No attempts at sexual intercourse	Only a few times	No attempts at sexual intercourse	4	0	1	0	4	4	4	4	3	4	Quite intense	A little weak	easy	Somewhat difficult	easy	Somewhat difficult	Somewhat easy	Extremely easy	A little unfulfilled	Very unsatisfied	Very worried	Not worried	Rather want to know	Physical weakness, decreased physical strength ┋ psychological anxiety ┋ worry that strenuous activity may aggravate the condition and affect the recovery of the disease	(Skip)
No, non-smoker	Drinking alcohol for __ years, __ twice a day (Fill in two numbers, separated by commas) 〖10, 1〗	3 shots have been given	no	no	There is no	2 weeks of COVID-19 infection - Feb	Positive nucleic acid test	39.1-40 ℃	no	Fever ┋ headache and sore throat ┋ weakness and fatigue	Ibuprofen	high	Medium	Most times	Sometimes or about half the time	Almost every time or every time	Almost every time or every time	Not difficult	Not difficult	Most times	Most times	3	3	3	3	0	0	1	1	3	3	A little intense	A little weak	Somewhat easy	Somewhat difficult	easy	Somewhat easy	easy	easy	Very content	Very content	A little worried	A little worried	Dying to understand	Physical weakness, decreased physical strength ┋ fear that strenuous activity may aggravate the condition and affect the recovery from the disease	(Skip)
Yes, never quit smoking (smoking _ years, _ roots a day) 〖 6 roots in 15 years 〗	Drinking, drinking for __ years, __ twice a day (fill in two numbers, separated by commas) 〖17, intermittent drinking	3 shots have been given	no	no	There is no	2 weeks of COVID-19 infection - Feb	Test positive for COVID-19 antigen	38.1-39 ℃	no	Fever ┋ headache and sore throat ┋ cold and muscle soreness ┋ weakness and fatigue ┋ loss of smell and taste	Ibuprofen	high	high	Almost every time or every time	Almost every time or every time	Almost every time or every time	Almost every time or every time	Not difficult	Not difficult	Most times	Most times	0	0	0	0	1	1	0	0	0	0	A little intense	A little weak	Extremely easy	Somewhat difficult	Extremely easy	Somewhat easy	Extremely easy	Somewhat easy	Very content	A little content	Not worried	Not worried	Rather want to know	Weak body and decreased physical strength	(Skip)
Yes, never quit smoking (smoking _ years, daily _ root)	Drinking, drinking __ years, __ two per day (fill in two numbers, separated by commas)	4 doses have been inoculated	High blood pressure ┋ diabetes or elevated blood sugar state	no	There is no	Within 2 weeks of contracting COVID-19	Test positive for COVID-19 antigen	38.1-39 ℃	no	Fever ┋ weakness and fatigue ┋ loss of smell and taste	Gankang (Compound paraminophen and amylamine tablets)	high	Medium	Sometimes or about half the time	Most times	Most times	No attempts at sexual intercourse	Not difficult	Somewhat difficult	Most times	Sometimes or about half the time	0	2	0	2	1	2	1	2	1	2	A little intense	A little weak	easy	Somewhat easy	easy	Somewhat difficult	easy	Somewhat difficult	Very content	A little unfulfilled	A little worried	Not worried	Rather want to know	Physical weakness, decreased physical strength ┋ psychological anxiety	(Skip)
No, non-smoker	Never drink alcohol	3 shots have been given	no	no	There is no	2 weeks of COVID-19 infection - Feb	Positive nucleic acid test	38.1-39 ℃	no	Fever ┋ headache and sore throat ┋ cold and sore muscles	Not taking any medication	Very high	Very high	Asexual activities	Asexual activities	No attempts at sexual intercourse	No attempts at sexual intercourse	No attempts at sexual intercourse	No attempts at sexual intercourse	No attempts at sexual intercourse	No attempts at sexual intercourse	2	2	4	4	1	1	0	0	0	0	Quite intense	Quite intense	easy	easy	easy	easy	easy	easy	Very content	Very content	Very worried	Very worried	Don't really want to know, fine	Other reasons (please fill in) I went climbing yesterday and did not feel my physical strength decline	(Skip)
No, non-smoker	Never drink alcohol	3 shots have been given	no	no	There is no	2 weeks of COVID-19 infection - Feb	Positive based on symptoms	39.1-40 ℃	no	Fever ┋ headache and sore throat ┋ cold and muscle soreness ┋ weakness and fatigue ┋ loss of smell and taste	Ibuprofen ┋ Gankang (Compound paraminophen and amylamine tablets)	high	Medium	Almost every time or every time	Almost every time or every time	Almost every time or every time	Almost every time or every time	Not difficult	Not difficult	Almost every time or every time	Almost every time or every time	1	2	0	1	1	2	0	0	1	2	A little intense	A little weak	easy	Somewhat easy	Extremely easy	easy	easy	easy	Very content	Very content	Not worried	Not worried	General	Physical weakness, decreased physical strength ┋ fear that strenuous activity may aggravate the condition and affect the recovery from the disease	(Skip)
Yes, never quit smoking (smoking _ years, _ cigarettes a day) 〖5 years, 5-10 cigarettes 〗	Drinking, drinking for __ years, __ twice a day (fill in two numbers, separated by commas) 〖 20,3 〗	3 shots have been given	no	no	There is no	2 weeks of COVID-19 infection - Feb	Positive based on symptoms	37.1-38 ℃	no	Cold and muscle soreness ┋ weakness and fatigue	Other (fill in specific drugs)〖 diclofenac sodium 〗	high	Very low	Almost every time or every time	Asexual activities	Most times	No attempts at sexual intercourse	Not difficult	No attempts at sexual intercourse	Most times	No attempts at sexual intercourse	1	4	3	1	0	3	3	2	0	2	Quite intense	A little weak	easy	Somewhat difficult	easy	Somewhat difficult	easy	Somewhat difficult	Very content	Very unsatisfied	A little worried	Not worried	Dying to understand	Physical weakness, decreased physical strength ┋ fear that strenuous activity may aggravate the condition and affect the recovery from the disease	(Skip)
No, non-smoker	Never drink alcohol	3 shots have been given	no	no	There is no	2 weeks of COVID-19 infection - Feb	Positive nucleic acid test	38.1-39 ℃	no	Fever ┋ headache and sore throat ┋ chills and muscle aches ┋ loss of smell and taste	Ibuprofen	Very high	Very high	Almost every time or every time	Almost every time or every time	Almost every time or every time	Almost every time or every time	Not difficult	Not difficult	Almost every time or every time	Almost every time or every time	0	0	0	0	0	0	0	0	0	0	Extremely strong	Extremely strong	Extremely easy	Extremely easy	Extremely easy	Extremely easy	Extremely easy	Extremely easy	Extremely satisfied	Extremely satisfied	Not worried	Not worried	Dying to understand	Psychological anxiety ┋ worry that strenuous activities will aggravate the condition and affect the recovery of the disease	(Skip)
No, non-smoker	Never drink alcohol	3 shots have been given	no	no	There is no	Within 2 weeks of contracting COVID-19	Positive based on symptoms	39.1-40 ℃	no	Fever ┋ headache and sore throat ┋ cold and muscle soreness ┋ dry cough and chest tightness ┋ weakness and fatigue	Ibuprofen	Very high	Very high	Almost every time or every time	Most times	Almost every time or every time	Most times	Not difficult	Not difficult	Almost every time or every time	Almost every time or every time	0	0	0	0	0	1	0	0	0	0	Quite intense	A little intense	Extremely easy	easy	Extremely easy	Extremely easy	Extremely easy	Extremely easy	Extremely satisfied	Very content	Not worried	Not worried	Don't really want to know, fine	Physical weakness, decreased physical strength ┋ fear that strenuous activity may aggravate the condition and affect the recovery from the disease	(Skip)
No, non-smoker	Never drink alcohol	3 shots have been given	no	no	There is no	Within 2 weeks of contracting COVID-19	Positive based on symptoms	39.1-40 ℃	no	Fever ┋ headache and sore throat ┋ nausea and vomiting ┋ dry cough and chest tightness ┋ weakness and fatigue	Ibuprofen	Very high	high	Asexual activities	Asexual activities	No attempts at sexual intercourse	No attempts at sexual intercourse	No attempts at sexual intercourse	No attempts at sexual intercourse	No attempts at sexual intercourse	No attempts at sexual intercourse	2	2	2	2	2	2	2	2	2	2	A little intense	A little weak	easy	Somewhat easy	easy	Somewhat difficult	easy	Somewhat difficult	A little content	A little unfulfilled	A little worried	A little worried	Rather want to know	Physical weakness, decreased physical strength ┋ fear that strenuous activity may aggravate the condition and affect the recovery from the disease	(Skip)
No, non-smoker	Never drink alcohol	3 shots have been given	no	no	There is no	2 weeks of COVID-19 infection - Feb	Positive nucleic acid test	37.1-38 ℃	no	Other symptoms (please describe)〖 cough and runny nose only	Not taking any medication	high	high	Asexual activities	Asexual activities	No attempts at sexual intercourse	No attempts at sexual intercourse	No attempts at sexual intercourse	No attempts at sexual intercourse	No attempts at sexual intercourse	No attempts at sexual intercourse	2	2	2	2	0	0	1	1	2	2	A little intense	A little intense	Somewhat easy	Somewhat easy	easy	easy	Somewhat easy	Somewhat easy	A little unfulfilled	A little unfulfilled	A little worried	Not worried	Rather want to know	Other Reasons (please fill in)〖 none	(Skip)
No, non-smoker	Never drink alcohol	3 shots have been given	no	no	There is no	Within 2 weeks of contracting COVID-19	Positive based on symptoms	38.1-39 ℃	no	Fever ┋ headache and sore throat ┋ cold and muscle soreness ┋ weakness and fatigue ┋ loss of smell and taste	Not taking any medication	low	low	Almost every time or every time	Asexual activities	Almost every time or every time	No attempts at sexual intercourse	Not difficult	No attempts at sexual intercourse	Sometimes or about half the time	No attempts at sexual intercourse	3	3	3	3	3	3	3	3	3	3	A little weak	A little weak	Somewhat difficult	Somewhat difficult	Somewhat easy	Somewhat easy	Somewhat easy	Somewhat easy	A little unfulfilled	A little unfulfilled	Not worried	Not worried	General	Physical weakness, decreased physical strength ┋ psychological anxiety	(Skip)
No, non-smoker	Drinking alcohol for __ years, __ twice a day (fill in two numbers, separated by commas) 〖 6,0.5 〗	3 shots have been given	no	no	There is no	Within 2 weeks of contracting COVID-19	Positive nucleic acid test	39.1-40 ℃	no	Fever ┋ cold and muscle soreness ┋ dry cough and chest tightness ┋ weakness and fatigue ┋ loss of smell and taste	Ibuprofen ┋ Gankang (Compound paraminophen and amylamine tablets)	high	high	Most times	Most times	Almost every time or every time	Most times	Not difficult	Not difficult	Almost every time or every time	Almost every time or every time	1	1	1	1	3	3	0	0	1	1	Quite intense	A little intense	easy	Somewhat easy	easy	Somewhat easy	Somewhat difficult	Somewhat difficult	Very content	Very content	A little worried	Not worried	Rather want to know	Physical weakness, decreased physical strength ┋ fear that strenuous activity may aggravate the condition and affect the recovery from the disease	(Skip)
Yes, never quit smoking (smoking _ years, daily _ root)	Never drink alcohol	3 shots have been given	no	no	There is no	2 weeks of COVID-19 infection - Feb	Positive nucleic acid test	38.1-39 ℃	no	Fever ┋ headache and sore throat ┋ nausea and vomiting ┋ cold and muscle soreness ┋ weakness and fatigue	Not taking any medication	Very high	Very low	Almost every time or every time	Asexual activities	No attempts at sexual intercourse	No attempts at sexual intercourse	No attempts at sexual intercourse	No attempts at sexual intercourse	Most times	No attempts at sexual intercourse	4	0	4	0	1	0	3	3	0	3	A little intense	No sex drive	Extremely easy	No sex drive	Extremely easy	Never had an erection	easy	difficult	A little unfulfilled	Unable to achieve orgasm	Very worried	A little worried	Dying to understand	Physical weakness, decreased physical strength ┋ psychological anxiety ┋ worry that strenuous activity may aggravate the condition and affect the recovery of the disease	(Skip)
No, non-smoker	Drinking, drinking __ years, __ two per day (fill in two numbers, separated by commas)	3 shots have been given	no	no	There is no	Never been infected	Positive nucleic acid test	38.1-39 ℃	no	I have no symptoms	Ibuprofen	Medium	Medium	Asexual activities	Asexual activities	No attempts at sexual intercourse	No attempts at sexual intercourse	No attempts at sexual intercourse	No attempts at sexual intercourse	No attempts at sexual intercourse	No attempts at sexual intercourse	1	1	0	0	0	0	0	0	0	0	Extremely strong	Extremely strong	Extremely easy	Extremely easy	Extremely easy	Extremely easy	Extremely easy	Extremely easy	Extremely satisfied	Extremely satisfied	Very worried	Very worried	Dying to understand	Weak body and decreased physical strength	(Skip)
Yes, never quit smoking (smoking _ years, every day _ root) 〖 22,20 〗	Never drink alcohol	4 doses have been inoculated	no	no	Erectile dysfunction	Within 2 weeks of contracting COVID-19	Test positive for COVID-19 antigen	39.1-40 ℃	no	Fever ┋ cold and sore muscles	Ibuprofen ┋ Gankang (Compound paraminophen and amylamine tablets)	Medium	low	Almost every time or every time	Asexual activities	Most times	No attempts at sexual intercourse	Somewhat difficult	No attempts at sexual intercourse	Almost every time or every time	No attempts at sexual intercourse	3	0	0	0	1	0	0	0	1	0	Quite intense	Quite intense	easy	easy	Somewhat easy	Somewhat difficult	Extremely easy	Have not had an orgasm	Very content	Unable to achieve orgasm	Not worried	Not worried	General	Worry that strenuous activity may aggravate the illness and interfere with recovery	(Skip)
No, non-smoker	Used to drink alcohol but now give up (drinking _ years, _ twice a day) 〖 ultra-low frequency irregular drinking, 0-4 times a year, 2-4 pairs each time	3 shots have been given	Respiratory diseases	no	There is no	Within 2 weeks of contracting COVID-19	Positive based on symptoms	39.1-40 ℃	no	Fever ┋ headache and sore throat ┋ cold and muscle soreness ┋ dry cough and chest tightness ┋ weakness and fatigue ┋ Other symptoms 〖 sleep and night sweats 〗	Ibuprofen ┋ acetaminophen ┋ Other (fill in the specified drug)〖39 Nianlin, Isatidis 〗	Very high	Medium	Almost every time or every time	Asexual activities	Almost every time or every time	No attempts at sexual intercourse	Not difficult	No attempts at sexual intercourse	Most times	No attempts at sexual intercourse	1	0	2	0	1	2	1	0	1	2	Extremely strong	A little intense	Extremely easy	Somewhat easy	easy	Somewhat difficult	easy	Somewhat easy	Extremely satisfied	A little content	A little worried	Not worried	Dying to understand	Physical weakness, decreased physical strength ┋ fear that strenuous activity may aggravate the condition and affect the recovery from the disease	(Skip)
No, non-smoker	Never drink alcohol	3 shots have been given	no	no	There is no	Within 2 weeks of contracting COVID-19	Positive nucleic acid test	37.1-38 ℃	no	Headaches and sore throat ┋ chills and sore muscles ┋ loss of smell and taste	Ibuprofen	Very high	Very low	Almost every time or every time	Asexual activities	Almost every time or every time	No attempts at sexual intercourse	Not difficult	No attempts at sexual intercourse	Almost every time or every time	No attempts at sexual intercourse	0	4	0	0	0	0	4	2	0	4	A little intense	No sex drive	Extremely easy	No sex drive	Extremely easy	Never had an erection	Extremely easy	Have not had an orgasm	Extremely satisfied	Very unsatisfied	Not worried	Not worried	Rather want to know	Physical weakness, decreased physical strength ┋ fear that strenuous activity may aggravate the condition and affect the recovery from the disease	(Skip)
No, non-smoker	Never drink alcohol	4 doses have been inoculated	no	no	There is no	Within 2 weeks of contracting COVID-19	Positive nucleic acid test	37.1-38 ℃	no	Dry cough and chest tightness	Not taking any medication	high	high	Almost every time or every time	Almost every time or every time	Almost every time or every time	Almost every time or every time	Not difficult	Not difficult	Almost every time or every time	Almost every time or every time	0	0	3	3	0	0	1	1	1	1	Quite intense	Quite intense	easy	easy	Extremely easy	Extremely easy	easy	easy	Very content	Very content	Not worried	Not worried	Rather want to know	Other causes (please fill in)〖 There is nothing to worry about 〗	(Skip)
No, non-smoker	Never drink alcohol	3 shots have been given	no	no	There is no	Within 2 weeks of contracting COVID-19	Positive based on symptoms	37.1-38 ℃	no	Fever ┋ headache and sore throat ┋ cold and sore muscles	Acetaminophen ┋ Lianhua Qingwen capsule ┋ hormones, such as dexamethasone, prednisone, etc	There is no	There is no	Almost every time or every time	Almost every time or every time	Almost every time or every time	Almost every time or every time	Not difficult	No attempts at sexual intercourse	No attempts at sexual intercourse	No attempts at sexual intercourse	0	0	4	4	0	0	0	0	0	0	A little intense	A little weak	easy	difficult	easy	difficult	easy	difficult	Very content	Very unsatisfied	A little worried	A little worried	Dying to understand	Physical weakness, decreased physical strength ┋ fear that strenuous activity may aggravate the condition and affect the recovery from the disease	(Skip)
No, non-smoker	Never drink alcohol	3 shots have been given	no	no	There is no	Within 2 weeks of contracting COVID-19	Positive nucleic acid test	39.1-40 ℃	no	Fever ┋ headache and sore throat ┋ cold and muscle soreness ┋ dry cough and chest tightness ┋ fatigue and fatigue ┋ loss of smell and taste ┋ hoarseness	Ibuprofen ┋ Lianhua Qingwen capsule ┋ cephalosporins	high	low	Almost every time or every time	Asexual activities	Almost every time or every time	No attempts at sexual intercourse	Not difficult	No attempts at sexual intercourse	Almost every time or every time	No attempts at sexual intercourse	3	0	3	0	2	0	0	0	2	0	A little weak	No sex drive	easy	No sex drive	Extremely easy	difficult	easy	Have not had an orgasm	Very content	Unable to achieve orgasm	A little worried	Not worried	Don't really want to know, fine	Physical weakness, decreased physical strength ┋ fear that strenuous activity may aggravate the condition and affect the recovery from the disease	(Skip)
No, non-smoker	Never drink alcohol	4 doses have been inoculated	no	no	There is no	Within 2 weeks of contracting COVID-19	Positive nucleic acid test	38.1-39 ℃	no	Fever ┋ headache and sore throat ┋ cold and muscle aches ┋ weakness and fatigue	Acetaminophen ┋ Lianhua Qingwen capsule	There is no	Very low	Most times	Most times	Most times	Most times	Not difficult	Not difficult	Most times	Sometimes or about half the time	0	0	0	0	0	0	0	0	1	1	A little intense	A little intense	Somewhat easy	easy	easy	easy	easy	easy	Very content	Very content	A little worried	A little worried	Rather want to know	Psychological anxiety ┋ worry that strenuous activities will aggravate the condition and affect the recovery of the disease	(Skip)
No, non-smoker	Never drink alcohol	3 shots have been given	no	no	There is no	2 weeks of COVID-19 infection - Feb	Positive nucleic acid test	38.1-39 ℃	no	Fever ┋ nausea and vomiting ┋ cold and muscle soreness ┋ dry cough and chest tightness ┋ weakness and fatigue ┋ loss of smell and taste ┋ hoarseness	Cephalosporins ┋ cough and expectorant medicines, such as Pei Pa Koa and loquat syrup	high	low	Almost every time or every time	Asexual activities	Almost every time or every time	No attempts at sexual intercourse	Not difficult	No attempts at sexual intercourse	Most times	No attempts at sexual intercourse	1	2	1	3	0	0	1	1	0	0	A little intense	Very weak	easy	Somewhat difficult	easy	Somewhat easy	Somewhat easy	Somewhat easy	Very content	A little unfulfilled	A little worried	Not worried	Dying to understand	Physical weakness, decreased physical strength ┋ fear that strenuous activity may aggravate the condition and affect the recovery from the disease	(Skip)
No, non-smoker	Never drink alcohol	3 shots have been given	no	no	There is no	Within 2 weeks of contracting COVID-19	Positive based on symptoms	37.1-38 ℃	no	Headache and sore throat ┋ chills and sore muscles	Acetaminophen ┋ Lianhua Qingwen capsule	Medium	Medium	Asexual activities	Asexual activities	No attempts at sexual intercourse	No attempts at sexual intercourse	No attempts at sexual intercourse	No attempts at sexual intercourse	No attempts at sexual intercourse	No attempts at sexual intercourse	0	0	0	0	0	0	0	0	0	0	No sex drive	No sex drive	No sex drive	No sex drive	easy	Never had an erection	Have not had an orgasm	Have not had an orgasm	Unable to achieve orgasm	Unable to achieve orgasm	Not worried	Not worried	General	Weak body and decreased physical strength	(Skip)
Former smoker, now quit (smoking _ years, every day _ +) 〖15 years.10 cigarettes/day 〗	Never drink alcohol	3 shots have been given	Other 〖 ureteral calculus 〗	no	There is no	2 weeks of COVID-19 infection - Feb	Positive nucleic acid test	38.1-39 ℃	no	Fever ┋ headache and sore throat ┋ cold and muscle aches ┋ weakness and fatigue	Cough and expectorant medicine, such as Pei Pa Koa, loquat syrup, etc	Medium	Very low	Asexual activities	Asexual activities	No attempts at sexual intercourse	No attempts at sexual intercourse	No attempts at sexual intercourse	No attempts at sexual intercourse	Sometimes or about half the time	No attempts at sexual intercourse	1	0	2	0	1	0	2	0	3	2	A little intense	A little weak	Somewhat easy	Somewhat difficult	Somewhat easy	Somewhat difficult	Somewhat difficult	Have not had an orgasm	A little content	Very unsatisfied	A little worried	A little worried	Rather want to know	Physical weakness, decreased physical strength ┋ psychological anxiety ┋ worry that strenuous activity may aggravate the condition and affect the recovery of the disease	(Skip)
No, non-smoker	Drinking alcohol for __ years, __ twice a day (fill in two numbers, separated by commas) 〖12 1〗	4 doses have been inoculated	Others 〖 chronic prostatitis 〗	Diabetes or elevated state of blood sugar	Other (Please fill in specific symptoms)〖 decreased sexual desire 〗	2 weeks of COVID-19 infection - Feb	Positive nucleic acid test	38.1-39 ℃	no	Fever ┋ cold and muscle soreness ┋ weakness and fatigue ┋ Other symptoms 〖 bowel cramping, diarrhea 〗	Lianhua Qingwen capsule ┋ Other (Fill in the specific drug)〖 diclofenac sodium 〗	Very high	There is no	Almost every time or every time	Asexual activities	Almost every time or every time	No attempts at sexual intercourse	Not difficult	No attempts at sexual intercourse	Sometimes or about half the time	No attempts at sexual intercourse	3	0	1	0	0	0	4	4	4	0	Extremely strong	No sex drive	Extremely easy	No sex drive	Extremely easy	Never had an erection	Extremely easy	Have not had an orgasm	Extremely satisfied	Unable to achieve orgasm	Very worried	Not worried	Dying to understand	Physical weakness and decreased physical strength ┋ Other reasons (please fill in)〖 no sexual desire 〗	(Skip)
No, non-smoker	Never drink alcohol	3 shots have been given	hypertension.	no	There is no	2 weeks of COVID-19 infection - Feb	Positive based on symptoms	39.1-40 ℃	no	Fever ┋ cold and muscle soreness ┋ dry cough and chest tightness ┋ Other symptoms [Please specify] 〖 particular heartburn with fever]	Ibuprofen ┋ Other (fill in specific drugs)〖 cold mixture 〗	Medium	Medium	Almost every time or every time	Asexual activities	Almost every time or every time	No attempts at sexual intercourse	Have difficulties	No attempts at sexual intercourse	Most times	No attempts at sexual intercourse	3	3	2	2	1	1	2	2	2	2	A little intense	A little weak	easy	Somewhat easy	easy	Somewhat easy	easy	Have not had an orgasm	Very content	A little content	Not worried	Not worried	Don't really want to know, fine	Physical weakness, decreased physical strength ┋ fear that strenuous activity may aggravate the condition and affect the recovery from the disease	(Skip)
No, non-smoker	Never drink alcohol	3 shots have been given	no	no	There is no	2 weeks of COVID-19 infection - Feb	Test positive for COVID-19 antigen	39.1-40 ℃	no	Fever ┋ headache and sore throat	Ibuprofen	Very high	high	Almost every time or every time	Almost every time or every time	Almost every time or every time	Almost every time or every time	Not difficult	Not difficult	Almost every time or every time	Almost every time or every time	0	0	0	0	0	0	0	0	0	0	A little intense	A little weak	Somewhat easy	Somewhat easy	Extremely easy	Extremely easy	easy	easy	A little content	A little content	Dunno	Dunno	Don't really want to know, fine	Worry that strenuous activity may aggravate the illness and interfere with recovery	(Skip)
No, non-smoker	Never drink alcohol	3 shots have been given	no	no	Erectile dysfunction	2 weeks of COVID-19 infection - Feb	Positive nucleic acid test	39.1-40 ℃	no	Fever ┋ headache and sore throat ┋ weakness and fatigue ┋ loss of smell and taste	Ibuprofen ┋ acetaminophen ┋ Lianhua Qingwen capsule ┋ cephalosporins	Medium	Medium	Most times	Most times	Most times	Most times	Not difficult	Have difficulties	Most times	Most times	1	1	1	1	0	0	0	0	1	1	A little intense	Very weak	Somewhat easy	Somewhat difficult	easy	Somewhat difficult	easy	Somewhat easy	A little content	A little content	A little worried	Not worried	Dying to understand	Physical weakness, decreased physical strength ┋ psychological anxiety ┋ worry that strenuous activity may aggravate the condition and affect the recovery of the disease	(Skip)
Yes, never quit smoking (smoking _ years, every day _ root) 〖 10,5 〗	Drinking alcohol for __ years, __ twice a day (fill in two numbers, separated by commas) 〖 over 10 years, occasionally drinking alcohol 〗	3 shots have been given	no	no	There is no	2 weeks of COVID-19 infection - Feb	Positive nucleic acid test	37.1-38 ℃	no	Dry cough and chest tightness	Gankang (Compound paracetamol and amylamine tablets)┋ Lianhua Qingwen capsule	Medium	Very high	Almost every time or every time	Almost every time or every time	Almost every time or every time	Almost every time or every time	Not difficult	Not difficult	Almost every time or every time	Almost every time or every time	1	1	1	1	1	1	1	0	0	0	A little intense	A little intense	Extremely easy	Extremely easy	Extremely easy	Extremely easy	Extremely easy	Extremely easy	Extremely satisfied	Extremely satisfied	Very worried	Very worried	Dying to understand	Worry that strenuous activity may aggravate the illness and interfere with recovery	(Skip)
No, non-smoker	Never drink alcohol	3 shots have been given	no	no	There is no	2 weeks of COVID-19 infection - Feb	Positive nucleic acid test	39.1-40 ℃	no	Fever ┋ headache and sore throat ┋ chills and muscle aches ┋ loss of smell and taste	Ibuprofen	Very high	high	Almost every time or every time	Almost every time or every time	Almost every time or every time	Almost every time or every time	Not difficult	Not difficult	Almost every time or every time	Almost every time or every time	0	0	4	4	0	0	0	0	2	2	A little intense	A little intense	Somewhat easy	Somewhat easy	easy	easy	Extremely easy	Extremely easy	Very content	Very content	A little worried	A little worried	General	Physical weakness, decreased physical strength ┋ fear that strenuous activity may aggravate the condition and affect the recovery from the disease	(Skip)
Yes, never quit smoking (smoking _ years, daily _ root)	Former alcoholic, now sober (alcoholic _ years, _ 2 cigarettes per day)	3 shots have been given	no	no	There is no	Within 2 weeks of contracting COVID-19	Positive nucleic acid test	38.1-39 ℃	no	Fever ┋ headache and sore throat ┋ cold and sore muscles ┋ hoarseness	Ibuprofen	Very high	Medium	Almost every time or every time	Only a few times	Almost every time or every time	Little or none	Not difficult	Somewhat difficult	Almost every time or every time	Only a few times	4	0	4	0	4	0	0	4	4	0	Quite intense	No sex drive	easy	No sex drive	easy	difficult	easy	Somewhat difficult	Very content	A little content	Very worried	Very worried	Dying to understand	Weak body and decreased physical strength	(Skip)
No, non-smoker	Never drink alcohol	3 shots have been given	hypertension.	no	There is no	Within 2 weeks of contracting COVID-19	Positive based on symptoms	38.1-39 ℃	no	Fever ┋ headache and sore throat ┋ cold and muscle aches ┋ weakness and fatigue	Ibuprofen ┋ Gankang (Compound paraminophen and amylamine tablets)	Very high	Very high	Almost every time or every time	Almost every time or every time	Almost every time or every time	Almost every time or every time	Not difficult	Not difficult	Almost every time or every time	Almost every time or every time	0	0	1	1	1	1	0	0	0	0	Extremely strong	Extremely strong	Extremely easy	easy	Extremely easy	Extremely easy	Extremely easy	Extremely easy	Extremely satisfied	Extremely satisfied	Not worried	Not worried	Rather want to know	Weak body and decreased physical strength	(Skip)
No, non-smoker	Drinking alcohol for __ years, __ twice a day (Fill in two numbers, separated by commas) 〖10, 1〗	3 shots have been given	no	no	There is no	2 weeks of COVID-19 infection - Feb	Positive nucleic acid test	38.1-39 ℃	no	Fever ┋ headache and sore throat ┋ cold and muscle aches ┋ weakness and fatigue	Ibuprofen	high	high	Almost every time or every time	Most times	Almost every time or every time	Most times	Not difficult	Not difficult	Almost every time or every time	Most times	1	1	2	2	0	0	1	1	0	0	A little intense	A little weak	easy	Somewhat difficult	easy	Somewhat difficult	easy	easy	Very content	Very content	Not worried	Not worried	General	Weak body and decreased physical strength	(Skip)
Yes, never quit smoking (smoking _ years, daily _ root)	Drinking, drinking __ years, __ two per day (fill in two numbers, separated by commas)	3 shots have been given	no	no	There is no	Within 2 weeks of contracting COVID-19	Positive based on symptoms	39.1-40 ℃	no	Fever ┋ cold and muscle soreness ┋ dry cough and chest tightness ┋ weakness and fatigue ┋ loss of smell and taste	Ibuprofen ┋ acetaminophen ┋ Lianhua Qingwen capsule	Very high	Very high	Almost every time or every time	Almost every time or every time	Almost every time or every time	Almost every time or every time	Not difficult	Not difficult	Almost every time or every time	Almost every time or every time	0	0	0	0	0	0	0	0	0	0	A little intense	A little intense	Extremely easy	Extremely easy	Extremely easy	easy	easy	easy	Very content	Very content	Not worried	Not worried	General	Weak body and decreased physical strength	(Skip)
Yes, never quit smoking (smoking _ years, _ cigarettes a day) 〖 2-3 cigarettes a day for 3 years 〗	Former alcoholic, now sober (alcoholic _ years, _ 2 cigarettes per day)	3 shots have been given	hypertension.	no	There is no	2 weeks of COVID-19 infection - Feb	Positive nucleic acid test	37.1-38 ℃	no	Fever ┋ headache and sore throat ┋ cold and muscle soreness ┋ weakness and fatigue ┋ loss of smell and taste	Ibuprofen ┋ Other (fill in specific drug)〖 Tylenol 〗	Medium	Very low	Almost every time or every time	Sometimes or about half the time	Sometimes or about half the time	Only a few times	Not difficult	Somewhat difficult	Sometimes or about half the time	Little or none	2	4	1	3	2	4	2	4	1	3	A little intense	No sex drive	easy	Somewhat difficult	easy	Somewhat difficult	Somewhat easy	difficult	A little content	Very unsatisfied	A little worried	Not worried	Rather want to know	Physical weakness, decreased physical strength ┋ fear that strenuous activity may aggravate the condition and affect the recovery from the disease	(Skip)
No, non-smoker	Never drink alcohol	3 shots have been given	no	no	There is no	Within 2 weeks of contracting COVID-19	Test positive for COVID-19 antigen	38.1-39 ℃	no	Fever ┋ headache and sore throat	Acetaminophen	high	high	Almost every time or every time	Asexual activities	Most times	No attempts at sexual intercourse	Not difficult	No attempts at sexual intercourse	Most times	No attempts at sexual intercourse	1	1	1	1	1	1	1	1	1	1	A little weak	A little weak	Somewhat easy	Somewhat easy	easy	easy	easy	easy	Very content	Very content	A little worried	A little worried	Rather want to know	Worry that strenuous activity may aggravate the illness and interfere with recovery	(Skip)
Former smoker, now quit (smoking _ years, every day _ +) 〖 5,5 〗	Never drink alcohol	3 shots have been given	Hypertension ┋ Other 〖 subthyroid 〗	no	There is no	2 weeks of COVID-19 infection - Feb	Positive nucleic acid test	39.1-40 ℃	no	Fever ┋ headache and sore throat ┋ cold and muscle soreness ┋ dry cough and chest tightness ┋ weakness and fatigue	Ibuprofen ┋ cough and phlegm reliever such as Pei Pa Koa, strong loquat syrup, etc	high	Medium	Almost every time or every time	Only a few times	Almost every time or every time	Almost every time or every time	Not difficult	Somewhat difficult	Almost every time or every time	Only a few times	2	2	2	2	0	1	2	2	3	3	A little intense	A little weak	easy	Somewhat easy	Extremely easy	easy	Extremely easy	Somewhat easy	Extremely satisfied	A little content	Dunno	A little worried	General	Physical weakness, decreased physical strength ┋ fear that strenuous activity may aggravate the condition and affect the recovery from the disease	(Skip)
Yes, never quit smoking (smoking _ years, daily _ root)	Never drink alcohol	Unvaccinated	no	no	Other (Please fill in specific symptoms)〖 Snake essence no pleasure	2 weeks of COVID-19 infection - Feb	Positive nucleic acid test	39.1-40 ℃	no	Fever ┋ headache and sore throat ┋ cold and muscle soreness ┋ weakness and fatigue ┋ loss of smell and taste	Ibuprofen ┋ Gankang (Compound paraminophen and amylamine tablets)	low	low	Almost every time or every time	Only a few times	Almost every time or every time	Most times	Not difficult	No attempts at sexual intercourse	Most times	Little or none	0	3	3	3	0	3	1	3	0	4	Quite intense	No sex drive	easy	No sex drive	easy	Somewhat easy	Somewhat easy	Somewhat difficult	Very content	A little unfulfilled	A little worried	A little worried	Rather want to know	Weak body and decreased physical strength	(Skip)
Yes, never quit smoking (smoking _ years, daily _ root)	Never drink alcohol	3 shots have been given	no	no	There is no	Never been infected	I am not infected yet	37.1-38 ℃	no	I have no symptoms	Gankang (Compound paraminophen and amylamine tablets)	Very low	Very high	Asexual activities	Asexual activities	No attempts at sexual intercourse	No attempts at sexual intercourse	No attempts at sexual intercourse	No attempts at sexual intercourse	No attempts at sexual intercourse	No attempts at sexual intercourse	0	0	0	0	0	0	0	0	0	0	No sex drive	No sex drive	No sex drive	No sex drive	Never had an erection	Never had an erection	Have not had an orgasm	Have not had an orgasm	Unable to achieve orgasm	Unable to achieve orgasm	Dunno	Dunno	Don't really want to know, fine	Other reasons (please fill in)	(Skip)
No, non-smoker	Never drink alcohol	3 shots have been given	no	no	There is no	Within 2 weeks of contracting COVID-19	Positive based on symptoms	37.1-38 ℃	no	Fever ┋ headache and sore throat ┋ cold and muscle aches ┋ dry cough and chest tightness	Gankang (Compound paraminophen and amylamine tablets)	high	high	Almost every time or every time	Asexual activities	Almost every time or every time	No attempts at sexual intercourse	Not difficult	No attempts at sexual intercourse	Most times	No attempts at sexual intercourse	3	0	2	0	1	0	1	0	2	0	A little intense	Very weak	easy	No sex drive	Extremely easy	Never had an erection	easy	Have not had an orgasm	Very content	Unable to achieve orgasm	Not worried	Not worried	Rather want to know	Weak body and decreased physical strength	(Skip)
No, non-smoker	Drinking, drinking __ years, __ two per day (fill in two numbers, separated by commas) 〖75,0〗	3 shots have been given	no	Other	There is no	2 weeks of COVID-19 infection - Feb	Test positive for COVID-19 antigen	38.1-39 ℃	no	Fever ┋ headache and sore throat ┋ cold and muscle aches ┋ weakness and fatigue	Lianhua Qingwen capsule ┋ cough and phlegm reliever, such as Pei Pa Koa, strong loquat syrup, etc	Very high	Very low	Almost every time or every time	Almost every time or every time	Almost every time or every time	Almost every time or every time	Not difficult	Not difficult	Most times	Most times	0	0	0	0	0	0	0	1	1	2	A little intense	A little weak	easy	easy	easy	easy	easy	easy	Very content	Very content	A little worried	A little worried	Dying to understand	Worry that strenuous activity may aggravate the illness and interfere with recovery	(Skip)
Yes, never quit smoking (smoking _ years, daily _ root)	Former alcoholic, now sober (alcoholic _ years, _ 2 cigarettes per day)	3 shots have been given	no	no	There is no	2 weeks of COVID-19 infection - Feb	Positive based on symptoms	38.1-39 ℃	no	Fever ┋ cold and muscle soreness ┋ weakness and fatigue ┋ loss of smell and taste	Ibuprofen	high	high	Almost every time or every time	Almost every time or every time	Almost every time or every time	Almost every time or every time	Not difficult	Not difficult	Most times	Most times	2	2	0	0	0	0	0	0	1	1	A little intense	A little intense	Somewhat easy	Somewhat easy	easy	easy	easy	easy	Very content	Very content	A little worried	Not worried	General	Weak body and decreased physical strength	(Skip)
No, non-smoker	Never drink alcohol	3 shots have been given	no	no	There is no	Within 2 weeks of contracting COVID-19	Positive nucleic acid test	Over 41 ° C	no	Fever ┋ headache and sore throat ┋ cold and muscle soreness ┋ dry cough and chest tightness ┋ weakness and fatigue	Ibuprofen	Very high	Very high	Almost every time or every time	Almost every time or every time	Almost every time or every time	Almost every time or every time	Not difficult	Not difficult	Almost every time or every time	Almost every time or every time	0	0	0	0	0	0	0	0	0	0	Quite intense	Quite intense	easy	easy	Extremely easy	Extremely easy	Extremely easy	Extremely easy	Extremely satisfied	Extremely satisfied	Not worried	Not worried	Rather want to know	Physical weakness, decreased physical strength ┋ fear that strenuous activity may aggravate the condition and affect the recovery from the disease	(Skip)
No, non-smoker	Former alcoholic, now sober (alcoholic _ years, _ 2 cigarettes per day)	3 shots have been given	no	no	There is no	Within 2 weeks of contracting COVID-19	Positive nucleic acid test	39.1-40 ℃	Yes, recovered and discharged from hospital	Fever ┋ headache and sore throat ┋ cold and muscle sores ┋ dry cough and chest tightness ┋ weakness and fatigue ┋ hoarseness ┋ Other symptoms (please specify)〖 testicalgia 〗	Ibuprofen ┋ Lianhua Qingwen capsule	high	Medium	Most times	Asexual activities	Almost every time or every time	Most times	Not difficult	No attempts at sexual intercourse	Most times	No attempts at sexual intercourse	2	2	1	2	0	0	0	1	3	2	A little intense	No sex drive	Extremely easy	Somewhat difficult	Extremely easy	difficult	Extremely easy	Somewhat difficult	Extremely satisfied	A little content	A little worried	A little worried	Rather want to know	Weak body and decreased physical strength	(Skip)
Yes, never quit smoking (Smoking _ years, every day _ cigarettes) 〖 3 cigarettes a day for 10 years 〗	Never drink alcohol	2 doses have been inoculated	no	no	There is no	2 weeks of COVID-19 infection - Feb	Test positive for COVID-19 antigen	40.1-41 ℃	no	Fever ┋ headache and sore throat ┋ cold and muscle soreness ┋ dry cough and chest tightness ┋ fatigue and fatigue ┋ loss of smell and taste ┋ hoarseness	Ibuprofen ┋ Gankang (Compound paraminophen and amylamine tablets)	Very high	Very high	Almost every time or every time	Almost every time or every time	Almost every time or every time	Almost every time or every time	Not difficult	Not difficult	Almost every time or every time	Almost every time or every time	2	2	1	1	2	2	1	1	1	1	Quite intense	Quite intense	easy	easy	easy	easy	easy	easy	Very content	Very content	Not worried	Not worried	Dying to understand	Weak body and decreased physical strength	(Skip)
No, non-smoker	Never drink alcohol	2 doses have been inoculated	no	no	Erectile dysfunction	Within 2 weeks of contracting COVID-19	Positive based on symptoms	37.1-38 ℃	no	Headache and sore throat ┋ loss of smell and taste ┋ hoarseness	Not taking any medication	Medium	Medium	Asexual activities	Asexual activities	No attempts at sexual intercourse	No attempts at sexual intercourse	Not difficult	No attempts at sexual intercourse	Sometimes or about half the time	No attempts at sexual intercourse	1	0	0	0	0	0	0	0	0	0	A little weak	No sex drive	Somewhat easy	No sex drive	Somewhat easy	Somewhat difficult	easy	Somewhat difficult	A little unfulfilled	Unable to achieve orgasm	A little worried	A little worried	General	Other causes (please fill in)〖 a person working abroad no sex life 〗	(Skip)
No, non-smoker	Never drink alcohol	3 shots have been given	no	no	Other (Please fill in the specific symptoms)〖 Erectile dysfunction, testicular pain 〗	Within 2 weeks of contracting COVID-19	Test positive for COVID-19 antigen	39.1-40 ℃	no	Fever ┋ headache and sore throat ┋ cold and sore muscles ┋ dry cough and chest tightness ┋ fatigue and fatigue ┋ hoarseness ┋ Other symptoms (please specify)〖 erectile dysfunction, testicular pain, sore eyes 〗	Ibuprofen ┋ Gankang (Compound paraminophen and amylamine tablets)	Very high	Very low	Almost every time or every time	Little or none	Almost every time or every time	Little or none	Not difficult	Very difficult	Almost every time or every time	Little or none	0	4	0	4	0	3	0	4	0	4	A little intense	No sex drive	Extremely easy	No sex drive	Extremely easy	difficult	Extremely easy	Somewhat easy	Very content	Very unsatisfied	Very worried	A little worried	Dying to understand	Weakness and decline in physical strength ┋ Other causes (please fill in) I can't get up. Testicular pain	(Skip)
No, non-smoker	Never drink alcohol	3 shots have been given	no	no	There is no	Within 2 weeks of contracting COVID-19	Positive nucleic acid test	37.1-38 ℃	no	Fever ┋ headache and sore throat ┋ cold and sore muscles ┋ weakness and fatigue ┋ hoarseness	Ibuprofen ┋ cough and phlegm reliever such as Pei Pa Koa, strong loquat syrup, etc	low	low	Asexual activities	Asexual activities	No attempts at sexual intercourse	No attempts at sexual intercourse	No attempts at sexual intercourse	No attempts at sexual intercourse	No attempts at sexual intercourse	No attempts at sexual intercourse	0	0	0	1	1	0	2	1	1	2	A little intense	Very weak	Extremely easy	Somewhat difficult	Somewhat easy	Somewhat difficult	Somewhat easy	Somewhat difficult	A little content	A little content	A little worried	A little worried	Rather want to know	Physical weakness, decreased physical strength ┋ psychological anxiety ┋ worry that strenuous activity may aggravate the condition and affect the recovery of the disease	(Skip)
No, non-smoker	Never drink alcohol	2 doses have been inoculated	no	no	Erectile dysfunction	Within 2 weeks of contracting COVID-19	Test positive for COVID-19 antigen	38.1-39 ℃	no	Fever ┋ headache and sore throat ┋ cold and muscle soreness ┋ dry cough and chest tightness ┋ fatigue and fatigue ┋ loss of smell and taste ┋ hoarseness	Ibuprofen	Very high	Very low	Almost every time or every time	Only a few times	Almost every time or every time	Only a few times	Not difficult	Somewhat difficult	Almost every time or every time	Only a few times	0	2	0	1	0	0	0	0	0	0	Extremely strong	Very weak	Extremely easy	Somewhat easy	Extremely easy	Somewhat easy	easy	easy	Very content	A little content	A little worried	A little worried	Rather want to know	Physical weakness, decreased physical strength ┋ psychological anxiety ┋ worry that strenuous activity may aggravate the condition and affect the recovery of the disease	(Skip)
No, non-smoker	Never drink alcohol	Unvaccinated	no	no	There is no	Within 2 weeks of contracting COVID-19	Test positive for COVID-19 antigen	38.1-39 ℃	no	Fever ┋ dry cough and chest tightness ┋ hoarseness ┋ Other symptoms 〖 testicular pain and cold fear	Anticough and expectorant medicines, such as Pei Pa Koa, strong loquat syrup, etc. ┋ Other (Fill in the specific drugs)〖 Jinhua Qingan capsule 〗	Very high	low	Almost every time or every time	Asexual activities	Almost every time or every time	No attempts at sexual intercourse	Not difficult	No attempts at sexual intercourse	Almost every time or every time	No attempts at sexual intercourse	2	2	1	1	1	1	0	0	2	2	Extremely strong	A little weak	Extremely easy	Somewhat difficult	Extremely easy	Somewhat difficult	Extremely easy	Somewhat difficult	Extremely satisfied	Extremely satisfied	Very worried	Very worried	Dying to understand	Weak body and decreased physical strength	(Skip)
No, non-smoker	Never drink alcohol	3 shots have been given	no	no	Erectile dysfunction	2 weeks of COVID-19 infection - Feb	Positive based on symptoms	37.1-38 ℃	no	Headache and sore throat	Ibuprofen	Medium	low	Sometimes or about half the time	Sometimes or about half the time	Sometimes or about half the time	Sometimes or about half the time	Have difficulties	Have difficulties	Sometimes or about half the time	Sometimes or about half the time	2	2	2	2	2	2	2	2	1	1	A little weak	A little weak	Somewhat difficult	Somewhat difficult	Somewhat difficult	Somewhat difficult	Somewhat difficult	Somewhat difficult	A little unfulfilled	A little unfulfilled	A little worried	A little worried	Rather want to know	Weak body and decreased physical strength	(Skip)
No, non-smoker	Never drink alcohol	3 shots have been given	no	no	There is no	2 weeks of COVID-19 infection - Feb	Positive nucleic acid test	40.1-41 ℃	no	Fever ┋ headache and sore throat ┋ weakness and fatigue	Ibuprofen	high	high	Almost every time or every time	Almost every time or every time	Almost every time or every time	Almost every time or every time	Not difficult	Not difficult	Almost every time or every time	Almost every time or every time	2	2	0	0	0	0	2	2	0	0	A little intense	A little intense	Somewhat easy	Somewhat easy	easy	easy	easy	easy	Very content	Very content	Not worried	Not worried	Don't really want to know, fine	Weak body and decreased physical strength	(Skip)
No, non-smoker	Never drink alcohol	2 doses have been inoculated	no	no	There is no	2 weeks of COVID-19 infection - Feb	Positive based on symptoms	38.1-39 ℃	no	Fever ┋ cold and muscle soreness ┋ weakness and fatigue	Ibuprofen	Very high	Very high	Almost every time or every time	Almost every time or every time	Almost every time or every time	Almost every time or every time	Not difficult	Not difficult	Only a few times	Almost every time or every time	0	0	0	1	1	3	1	2	0	1	Quite intense	Quite intense	easy	easy	Extremely easy	Extremely easy	easy	easy	Very content	Very content	Not worried	Not worried	Rather want to know	Physical weakness, decreased physical strength ┋ psychological anxiety ┋ worry that strenuous activity may aggravate the condition and affect the recovery of the disease	(Skip)
No, non-smoker	Never drink alcohol	3 shots have been given	no	Other 〖 unmarried 〗	Pain and discomfort in the testis perineum	Within 2 weeks of contracting COVID-19	Positive nucleic acid test	37.1-38 ℃	no	Fever ┋ headache and sore throat ┋ weakness and fatigue	Acetaminophen	Very high	Medium	Asexual activities	Asexual activities	No attempts at sexual intercourse	No attempts at sexual intercourse	No attempts at sexual intercourse	No attempts at sexual intercourse	Most times	Most times	1	1	0	0	0	0	2	2	0	0	Extremely strong	A little weak	Extremely easy	Somewhat easy	Extremely easy	Somewhat difficult	Extremely easy	Somewhat difficult	Extremely satisfied	A little unfulfilled	Very worried	Very worried	Dying to understand	Psychological anxiety ┋ worry that strenuous activities will aggravate the condition and affect the recovery of the disease	(Skip)
No, non-smoker	Never drink alcohol	3 shots have been given	no	no	There is no	Within 2 weeks of contracting COVID-19	Positive nucleic acid test	39.1-40 ℃	no	Fever ┋ headache and sore throat ┋ nausea and vomiting ┋ chills and muscle soreness ┋ dry cough and chest tightness ┋ fatigue and fatigue ┋ hoarseness	Acetaminophen	high	Medium	Most times	Most times	Most times	Most times	Not difficult	Somewhat difficult	Most times	Most times	3	4	2	2	2	2	1	1	0	1	Quite intense	A little intense	Extremely easy	Somewhat difficult	easy	Somewhat difficult	easy	Somewhat easy	Very content	A little content	A little worried	A little worried	Rather want to know	Physical weakness, decreased physical strength ┋ psychological anxiety	(Skip)
Yes, never quit smoking (smoking _ years, every day _ root) 〖10〗	Drinking, drinking __ years, __ two per day (fill in two numbers, separated by commas)	1 dose has been inoculated	no	no	Ejaculatory dysfunction	2 weeks of COVID-19 infection - Feb	Positive based on symptoms	38.1-39 ℃	no	Fever ┋ cold and sore muscles	Ibuprofen	high	low	Almost every time or every time	Only a few times	Almost every time or every time	Only a few times	Not difficult	Have difficulties	Most times	Only a few times	3	4	2	4	3	4	3	3	3	3	Quite intense	Very weak	Extremely easy	difficult	Extremely easy	difficult	Extremely easy	difficult	Very content	A little unfulfilled	Very worried	Very worried	Dying to understand	Physical weakness, decreased physical strength ┋ psychological anxiety ┋ worry that strenuous activity may aggravate the condition and affect the recovery of the disease	(Skip)
No, non-smoker	Former alcoholic, now sober (alcoholic _ years, _ 2 cigarettes per day)	1 dose has been inoculated	Others 〖 Chronic sinusitis Chronic pharyngitis 〗	no	Pain and discomfort in the testis perineum	Post-covid-19 / recovery period (February-March)	Positive nucleic acid test	38.1-39 ℃	no	Fever ┋ headache and sore throat ┋ cold and muscle soreness ┋ weakness and fatigue ┋ loss of smell and taste ┋ hoarseness	Ibuprofen ┋ acetaminophen ┋ cephalosporins ┋ acetylcysteine	high	Medium	Little or none	Asexual activities	Most times	No attempts at sexual intercourse	Not difficult	No attempts at sexual intercourse	No attempts at sexual intercourse	No attempts at sexual intercourse	1	0	0	0	2	0	2	0	3	0	Extremely strong	Quite intense	Extremely easy	Somewhat easy	Extremely easy	Somewhat easy	easy	Somewhat difficult	Very content	A little unfulfilled	Very worried	Very worried	Dying to understand	Physical weakness and physical decline ┋ psychological anxiety ┋ worry that strenuous activity may aggravate the disease and affect the recovery of the disease ┋ Other reasons (please fill in)〖 eggache 〗	(Skip)
No, non-smoker	Drinking, drinking for __ years, __ two per day (Fill in two numbers, separated by commas) 〖20, 2〗	3 shots have been given	no	no	There is no	Within 2 weeks of contracting COVID-19	Positive based on symptoms	38.1-39 ℃	no	Fever ┋ headache and sore throat ┋ cold and muscle soreness ┋ dry cough and chest tightness ┋ fatigue and fatigue ┋ loss of smell and taste ┋ hoarseness	Acetaminophen	Medium	low	Little or none	Asexual activities	No attempts at sexual intercourse	No attempts at sexual intercourse	No attempts at sexual intercourse	No attempts at sexual intercourse	Sometimes or about half the time	No attempts at sexual intercourse	0	0	0	0	0	0	0	0	0	0	Very weak	Very weak	difficult	difficult	difficult	difficult	difficult	Have not had an orgasm	Unable to achieve orgasm	Unable to achieve orgasm	Not worried	Dunno	Don't really want to know, fine	Worry that strenuous activity may aggravate the illness and interfere with recovery	(Skip)
No, non-smoker	Drinking, drinking __ years, __ two per day (fill in two numbers, separated by commas)	3 shots have been given	no	No ┋ cardiovascular and cerebrovascular diseases	Erectile dysfunction	2 weeks of COVID-19 infection - Feb	Test positive for COVID-19 antigen	39.1-40 ℃	no	Fever ┋ headache and sore throat ┋ nausea and vomiting ┋ cold and muscle soreness ┋ weakness and fatigue ┋ loss of smell and taste	Cephalosporins ┋ cough and expectorant medicines, such as Pei Pa Koa and loquat syrup	There is no	low	Only a few times	Most times	Sometimes or about half the time	Sometimes or about half the time	Somewhat difficult	Somewhat difficult	Most times	Most times	4	0	0	0	0	0	2	1	1	2	A little intense	A little weak	Somewhat difficult	Somewhat difficult	Somewhat difficult	easy	Somewhat easy	Somewhat easy	A little content	A little unfulfilled	A little worried	A little worried	Rather want to know	Weak body and decreased physical strength	(Skip)
Yes, never quit smoking (smoking _ years, daily _ root)	Drinking, drinking __ years, __ two per day (fill in two numbers, separated by commas)	4 doses have been inoculated	no	no	There is no	2 weeks of COVID-19 infection - Feb	Positive nucleic acid test	38.1-39 ℃	no	Fever ┋ headache and sore throat ┋ cold and muscle aches ┋ weakness and fatigue	Gankang (Compound paraminophen and amylamine tablets)	Very high	Very high	Almost every time or every time	Almost every time or every time	Almost every time or every time	Almost every time or every time	Not difficult	Not difficult	Most times	Most times	1	2	3	2	0	0	1	1	1	1	Quite intense	Quite intense	easy	easy	Extremely easy	Extremely easy	easy	easy	Very content	Very content	Not worried	Not worried	Rather want to know	Weak body and decreased physical strength	(Skip)
Yes, never quit smoking (smoking _ years, every day _ root) 〖 26,30 〗	Never drink alcohol	3 shots have been given	hypertension.	no	There is no	Within 2 weeks of contracting COVID-19	Test positive for COVID-19 antigen	39.1-40 ℃	no	Fever ┋ cold and sore muscles	Acetaminophen	Medium	Very low	Most times	Only a few times	Almost every time or every time	Only a few times	Not difficult	Have difficulties	Most times	Only a few times	3	1	3	1	2	1	3	1	3	1	A little intense	Very weak	Somewhat easy	Somewhat difficult	easy	Somewhat difficult	easy	Somewhat easy	A little content	A little content	A little worried	A little worried	Rather want to know	Worry that strenuous activity may aggravate the illness and interfere with recovery	(Skip)
Yes, smoking all the time (smoking _ years, every day _ root) 〖 8,2 〗	Drinking, drinking for __ years, __ twice a day (fill in two numbers, separated by commas) 〖 5,2 〗	3 shots have been given	no	no	Other (Please fill in specific symptoms)〖 morning 〗	Within 2 weeks of contracting COVID-19	Positive based on symptoms	38.1-39 ℃	no	Fever ┋ nausea and vomiting ┋ cold and muscle soreness ┋ weakness and fatigue ┋ loss of smell and taste	Cough and expectorant medicine, such as Pei Pa Koa, loquat syrup, etc	Very high	Very high	Almost every time or every time	Almost every time or every time	Almost every time or every time	Almost every time or every time	Not difficult	Not difficult	Almost every time or every time	Almost every time or every time	0	0	0	0	0	0	0	0	0	0	Extremely strong	Extremely strong	Extremely easy	easy	Extremely easy	Extremely easy	Extremely easy	easy	Very content	Very content	A little worried	A little worried	Dying to understand	Physical weakness, decreased physical strength ┋ psychological anxiety ┋ worry that strenuous activity may aggravate the condition and affect the recovery of the disease	(Skip)
No, non-smoker	Never drink alcohol	3 shots have been given	no	no	There is no	2 weeks of COVID-19 infection - Feb	Test positive for COVID-19 antigen	39.1-40 ℃	Yes, recovered and discharged from hospital	Fever ┋ headache and sore throat ┋ cold and muscle soreness ┋ dry cough and chest tightness ┋ fatigue and fatigue ┋ loss of smell and taste	Acetylcysteine ┋ Other (Fill in specific drug)〖 Soprofen sodium tablets 〗	Very low	Very low	Little or none	Little or none	Only a few times	Sometimes or about half the time	difficult	Very difficult	Sometimes or about half the time	Little or none	1	2	3	2	2	2	2	3	2	3	A little intense	A little intense	easy	No sex drive	Somewhat difficult	Somewhat difficult	Somewhat difficult	Somewhat easy	A little unfulfilled	A little content	A little worried	A little worried	General	Worry that strenuous activity may aggravate the illness and interfere with recovery	(Skip)
No, non-smoker	Never drink alcohol	3 shots have been given	no	no	There is no	Within 2 weeks of contracting COVID-19	Positive based on symptoms	39.1-40 ℃	no	Fever ┋ headache and sore throat ┋ cold and muscle soreness ┋ dry cough and chest tightness ┋ weakness and fatigue	Ibuprofen ┋ cough and phlegm reliever such as Pei Pa Koa, strong loquat syrup, etc	high	Medium	Sometimes or about half the time	Asexual activities	Most times	No attempts at sexual intercourse	Not difficult	No attempts at sexual intercourse	Most times	No attempts at sexual intercourse	3	0	0	0	3	0	0	0	2	2	Quite intense	Very weak	Extremely easy	No sex drive	easy	difficult	easy	Have not had an orgasm	Very content	Very unsatisfied	A little worried	A little worried	Rather want to know	Physical weakness and decreased physical strength ┋ worry that strenuous activities may aggravate the disease, affect the recovery of the disease ┋ Other reasons (please fill in)〖 Wife breastfeeding Special situation 〗	(Skip)
No, non-smoker	Never drink alcohol	3 shots have been given	no	no	Erectile dysfunction	2 weeks of COVID-19 infection - Feb	Positive nucleic acid test	39.1-40 ℃	no	Fever ┋ headache and sore throat ┋ cold and muscle soreness ┋ weakness and fatigue ┋ loss of smell and taste	Ibuprofen ┋ Gankang (Compound paraminophen and amylamine tablets)┋ Lianhua Qingwen capsule	Very high	Very low	Almost every time or every time	Only a few times	Almost every time or every time	Most times	Not difficult	Somewhat difficult	Almost every time or every time	Sometimes or about half the time	1	3	1	2	1	1	0	3	0	2	Quite intense	Very weak	Extremely easy	Somewhat difficult	easy	Somewhat difficult	easy	easy	Very content	A little unfulfilled	A little worried	A little worried	Rather want to know	Weak body and decreased physical strength	(Skip)
No, non-smoker	Never drink alcohol	3 shots have been given	no	no	There is no	Within 2 weeks of contracting COVID-19	Test positive for COVID-19 antigen	39.1-40 ℃	no	Fever ┋ headache and sore throat	Ibuprofen	Very high	Very high	Almost every time or every time	Asexual activities	Almost every time or every time	No attempts at sexual intercourse	Not difficult	No attempts at sexual intercourse	Almost every time or every time	No attempts at sexual intercourse	0	0	0	0	0	0	0	0	0	0	Extremely strong	Extremely strong	Extremely easy	Extremely easy	Extremely easy	Extremely easy	Extremely easy	Extremely easy	Extremely satisfied	Extremely satisfied	Very worried	Very worried	Dying to understand	Physical weakness, decreased physical strength ┋ fear that strenuous activity may aggravate the condition and affect the recovery from the disease	(Skip)
No, non-smoker	Never drink alcohol	3 shots have been given	no	no	There is no	2 weeks of COVID-19 infection - Feb	Test positive for COVID-19 antigen	37.1-38 ℃	no	I have no symptoms	Not taking any medication	Very high	Very high	Asexual activities	Asexual activities	No attempts at sexual intercourse	No attempts at sexual intercourse	No attempts at sexual intercourse	No attempts at sexual intercourse	No attempts at sexual intercourse	No attempts at sexual intercourse	4	0	0	0	0	0	0	0	0	0	A little weak	A little weak	Somewhat difficult	Somewhat difficult	Somewhat difficult	Somewhat difficult	Somewhat difficult	Somewhat difficult	A little content	A little content	Not worried	Not worried	General	Mental anxiety	(Skip)
Yes, always smoking (smoking _ years, every day _ root) 〖20/15〗	Never drink alcohol	3 shots have been given	no	no	There is no	2 weeks of COVID-19 infection - Feb	Positive nucleic acid test	37.1-38 ℃	no	Headache and sore throat ┋ chills and sore muscles ┋ weakness and fatigue	Not taking any medication	Medium	Medium	Almost every time or every time	Almost every time or every time	Almost every time or every time	Almost every time or every time	Not difficult	Not difficult	Most times	Most times	4	3	3	3	3	4	4	3	4	3	A little intense	Quite intense	easy	Somewhat easy	easy	easy	Extremely easy	easy	Very content	Very content	Not worried	Not worried	Rather want to know	Physical weakness, decreased physical strength ┋ fear that strenuous activity may aggravate the condition and affect the recovery from the disease	(Skip)
No, non-smoker	Never drink alcohol	2 doses have been inoculated	Other 〖 total thyroidectomy 〗	no	There is no	2 weeks of COVID-19 infection - Feb	Test positive for COVID-19 antigen	39.1-40 ℃	no	4. Fever ┋ dry cough and chest tightness	Other (fill in specific drugs)〖 diclofenac sodium suppository 〗	Medium	Medium	Almost every time or every time	Almost every time or every time	Almost every time or every time	Almost every time or every time	Not difficult	Not difficult	Most times	Most times	2	2	2	2	2	2	2	2	2	2	Quite intense	A little intense	Extremely easy	easy	easy	easy	easy	easy	Very content	Very content	Not worried	A little worried	Rather want to know	Worry that strenuous activity may aggravate the illness and interfere with recovery	(Skip)
Yes, never quit smoking (smoking _ years, daily _ root)	Never drink alcohol	3 shots have been given	hypertension.	no	There is no	2 weeks of COVID-19 infection - Feb	Positive based on symptoms	38.1-39 ℃	no	Fever ┋ cold with muscle soreness ┋ hoarseness	Gankang (Compound paracetamol and amylamine tablets)┋ Lianhua Qingwen capsule	Medium	Medium	Most times	Most times	Most times	Most times	Somewhat difficult	Have difficulties	Most times	Most times	2	2	2	2	2	2	2	2	3	3	A little intense	A little weak	Somewhat difficult	Somewhat difficult	Somewhat difficult	Somewhat difficult	Somewhat difficult	Somewhat easy	A little unfulfilled	Very unsatisfied	A little worried	A little worried	Dying to understand	Physical weakness, decreased physical strength ┋ psychological anxiety ┋ worry that strenuous activity may aggravate the condition and affect the recovery of the disease	(Skip)
No, non-smoker	Never drink alcohol	2 doses have been inoculated	no	no	There is no	Within 2 weeks of contracting COVID-19	Positive based on symptoms	38.1-39 ℃	no	I have no symptoms	Ibuprofen	high	high	Almost every time or every time	Almost every time or every time	Almost every time or every time	Almost every time or every time	Not difficult	Not difficult	Almost every time or every time	Almost every time or every time	2	2	2	2	2	2	0	0	2	2	A little intense	A little intense	Somewhat easy	Somewhat easy	easy	easy	easy	easy	Very content	Very content	A little worried	A little worried	Rather want to know	Worry that strenuous activity may aggravate the illness and interfere with recovery	(Skip)
No, non-smoker	Drinking, drinking for __ years, __ twice a day (fill in two numbers, separated by commas) 〖 16,2 〗	4 doses have been inoculated	no	no	There is no	Within 2 weeks of contracting COVID-19	Positive nucleic acid test	38.1-39 ℃	no	Fever ┋ headache and sore throat ┋ cold and muscle soreness ┋ dry cough and chest tightness ┋ fatigue and fatigue ┋ loss of smell and taste	Ibuprofen ┋ Lianhua Qingwen capsule ┋ cough and phlegm reliever, such as Pei Pa Koa, strong loquat syrup, etc	Very high	Very high	Almost every time or every time	Almost every time or every time	Almost every time or every time	Almost every time or every time	Not difficult	Not difficult	Almost every time or every time	Almost every time or every time	2	2	2	2	0	0	0	0	2	2	Extremely strong	A little intense	Extremely easy	easy	Extremely easy	easy	easy	easy	Very content	Very content	A little worried	A little worried	Rather want to know	Weak body and decreased physical strength	(Skip)
No, non-smoker	Never drink alcohol	3 shots have been given	hypertension.	hypertension.	Pain and discomfort in the testis perineum	Within 2 weeks of contracting COVID-19	Positive nucleic acid test	37.1-38 ℃	no	Fever ┋ headache and sore throat ┋ cold and muscle soreness ┋ dry cough and chest tightness ┋ fatigue and fatigue ┋ loss of smell and taste ┋ hoarseness	Acetaminophen ┋ cough and expectorant medicines, such as Pei Pa Koa, strong loquat syrup, etc. ┋ Other (Fill in the specific drugs)〖 cold Ling, cold capsules, licorice tablets 〗	Medium	There is no	Little or none	Asexual activities	Almost every time or every time	No attempts at sexual intercourse	Not difficult	No attempts at sexual intercourse	No attempts at sexual intercourse	No attempts at sexual intercourse	1	0	0	0	0	0	0	0	0	0	No sex drive	No sex drive	No sex drive	No sex drive	Somewhat easy	Never had an erection	Somewhat difficult	Have not had an orgasm	Unable to achieve orgasm	Unable to achieve orgasm	Dunno	Dunno	Don't really want to know, fine	Weak body and decreased physical strength	(Skip)
No, non-smoker	Never drink alcohol	3 shots have been given	no	no	There is no	2 weeks of COVID-19 infection - Feb	Positive nucleic acid test	37.1-38 ℃	no	Headache and sore throat ┋ chills and sore muscles ┋ weakness and fatigue ┋ loss of smell and taste	Not taking any medication	high	high	Almost every time or every time	Almost every time or every time	Almost every time or every time	Almost every time or every time	Not difficult	Not difficult	Almost every time or every time	Almost every time or every time	0	0	0	0	0	0	0	0	0	0	A little intense	A little intense	easy	easy	easy	easy	easy	easy	Very content	Very content	A little worried	A little worried	Dying to understand	Physical weakness, decreased physical strength ┋ fear that strenuous activity may aggravate the condition and affect the recovery from the disease	(Skip)
No, non-smoker	Never drink alcohol	3 shots have been given	no	no	There is no	2 weeks of COVID-19 infection - Feb	Positive based on symptoms	38.1-39 ℃	no	Fever ┋ headache and sore throat ┋ cold and muscle aches ┋ weakness and fatigue	Ibuprofen	Very high	Very high	Almost every time or every time	Almost every time or every time	Almost every time or every time	Almost every time or every time	Not difficult	Not difficult	Almost every time or every time	Almost every time or every time	0	0	0	0	0	0	0	0	0	0	A little weak	A little weak	Somewhat difficult	Somewhat difficult	Extremely easy	Extremely easy	Somewhat difficult	Somewhat difficult	Very content	Very content	Not worried	Not worried	General	Physical weakness, decreased physical strength ┋ fear that strenuous activity may aggravate the condition and affect the recovery from the disease	(Skip)
No, non-smoker	Never drink alcohol	3 shots have been given	no	no	There is no	2 weeks of COVID-19 infection - Feb	Positive nucleic acid test	37.1-38 ℃	no	Cold and muscle soreness ┋ weakness and fatigue	Not taking any medication	high	Medium	Almost every time or every time	Almost every time or every time	Almost every time or every time	Most times	Not difficult	Somewhat difficult	Almost every time or every time	Most times	0	1	0	0	0	1	0	0	0	1	Quite intense	A little intense	easy	Somewhat easy	easy	Somewhat easy	easy	Somewhat easy	Very content	A little content	Very worried	Very worried	Rather want to know	Physical weakness, decreased physical strength ┋ psychological anxiety ┋ worry that strenuous activity may aggravate the condition and affect the recovery of the disease	(Skip)
No, non-smoker	Never drink alcohol	2 doses have been inoculated	no	no	There is no	2 weeks of COVID-19 infection - Feb	Test positive for COVID-19 antigen	38.1-39 ℃	no	Fever ┋ headache and sore throat ┋ cold and muscle aches ┋ dry cough and chest tightness	Acetaminophen ┋ cough and expectorant medicine, such as Pei Pa Koa and loquat syrup	high	high	Almost every time or every time	Most times	Almost every time or every time	Almost every time or every time	Not difficult	Not difficult	Most times	Most times	1	1	2	2	0	0	1	1	2	2	Quite intense	Quite intense	easy	easy	easy	easy	easy	easy	Very content	Very content	A little worried	Not worried	Rather want to know	Weak body and decreased physical strength	(Skip)
Yes, never quit smoking (smoking _ years, every day _ root) 〖 6,10 〗	Never drink alcohol	3 shots have been given	no	no	There is no	2 weeks of COVID-19 infection - Feb	Positive based on symptoms	38.1-39 ℃	no	Fever ┋ cold and muscle soreness ┋ weakness and fatigue ┋ loss of smell and taste	Ibuprofen	Medium	Medium	Most times	Most times	Most times	Most times	Not difficult	Not difficult	Almost every time or every time	Almost every time or every time	1	1	0	0	0	0	0	0	0	0	A little intense	A little intense	Somewhat easy	Somewhat easy	Somewhat easy	Somewhat easy	Somewhat easy	Somewhat easy	A little content	A little content	Not worried	Not worried	General	Weak body and decreased physical strength	(Skip)
No, non-smoker	Never drink alcohol	3 shots have been given	no	no	There is no	Within 2 weeks of contracting COVID-19	Positive nucleic acid test	39.1-40 ℃	no	Fever ┋ cold and muscle soreness ┋ weakness and fatigue ┋ Other symptoms (please describe)〖 phlegm 〗	Acetylcysteine ┋ Other (fill in specific drug)〖 celecoxib 〗	Very high	Very high	Almost every time or every time	Almost every time or every time	Almost every time or every time	Almost every time or every time	Not difficult	Not difficult	Almost every time or every time	Almost every time or every time	0	0	0	0	0	0	0	0	0	0	A little intense	A little weak	Extremely easy	Somewhat easy	Somewhat easy	Somewhat easy	easy	easy	Extremely satisfied	Extremely satisfied	Very worried	Very worried	Rather want to know	Weak body and decreased physical strength	(Skip)
Yes, never quit smoking (smoking _ years, every day _ roots) 〖20 years, 20 roots 〗	Used to drink alcohol, but now has given up (drinking _ years _ two cigarettes per day) 〖 10 years, 1 2 】	3 shots have been given	no	no	There is no	Within 2 weeks of contracting COVID-19	Test positive for COVID-19 antigen	37.1-38 ℃	no	Headache and sore throat ┋ chills and sore muscles ┋ weakness and fatigue ┋ loss of smell and taste	Not taking any medication	Medium	Medium	Most times	Most times	Most times	Most times	Not difficult	Not difficult	Almost every time or every time	Almost every time or every time	1	1	2	2	3	3	3	3	3	3	A little weak	A little weak	Somewhat easy	Somewhat easy	easy	easy	easy	easy	A little unfulfilled	A little unfulfilled	Not worried	Not worried	General	Worry that strenuous activity may aggravate the illness and interfere with recovery	(Skip)
No, non-smoker	Never drink alcohol	1 dose has been inoculated	no	no	There is no	Within 2 weeks of contracting COVID-19	Positive nucleic acid test	39.1-40 ℃	no	Fever ┋ headache and sore throat ┋ cold and muscle soreness ┋ dry cough and chest tightness ┋ loss of smell and taste	Ibuprofen	Medium	Medium	Most times	Most times	Most times	Most times	Not difficult	Not difficult	Almost every time or every time	Sometimes or about half the time	0	0	0	0	1	2	0	0	4	4	A little intense	A little intense	Extremely easy	Somewhat easy	Extremely easy	Somewhat easy	Somewhat easy	Somewhat difficult	Very content	A little content	Very worried	Very worried	General	Weak body and decreased physical strength	(Skip)
Yes, never quit smoking (smoking _ years, every day _ root) 〖4 20〗	Never drink alcohol	3 shots have been given	no	no	There is no	2 weeks of COVID-19 infection - Feb	Positive nucleic acid test	38.1-39 ℃	no	Fever ┋ cold and muscle soreness ┋ weakness and fatigue	Lianhua Qingwen capsule	Medium	Medium	Most times	Most times	Most times	Most times	Not difficult	Not difficult	Most times	Most times	1	1	1	1	2	2	2	2	0	0	Quite intense	A little intense	easy	easy	easy	easy	easy	easy	A little content	A little content	A little worried	A little worried	Rather want to know	Physical weakness, decreased physical strength ┋ psychological anxiety	(Skip)
Yes, always smoking (smoking _ years, every day _ root) 〖20〗	Former alcoholic, now sober (alcoholic _ years, _ 2 cigarettes per day)	3 shots have been given	no	no	There is no	2 weeks of COVID-19 infection - Feb	Test positive for COVID-19 antigen	37.1-38 ℃	no	Fever ┋ headache and sore throat ┋ cold and muscle soreness ┋ weakness and fatigue ┋ loss of smell and taste	Ibuprofen ┋ Lianhua Qingwen capsule	Medium	Medium	Almost every time or every time	Almost every time or every time	Almost every time or every time	Almost every time or every time	Not difficult	Not difficult	Most times	Most times	1	1	0	0	1	1	0	0	1	1	A little intense	A little intense	Somewhat easy	Somewhat easy	Somewhat easy	Somewhat easy	Somewhat easy	Somewhat easy	A little content	A little content	Dunno	Dunno	Rather want to know	Physical weakness, decreased physical strength ┋ psychological anxiety ┋ worry that strenuous activity may aggravate the condition and affect the recovery of the disease	(Skip)
No, non-smoker	Never drink alcohol	3 shots have been given	no	no	Other (Please fill in specific symptoms)〖 premature ejaculation 〗	2 weeks of COVID-19 infection - Feb	Positive nucleic acid test	39.1-40 ℃	no	Fever ┋ headache and sore throat ┋ cold and muscle soreness ┋ weakness and fatigue ┋ loss of smell and taste	Ibuprofen	Medium	low	Little or none	Asexual activities	Only a few times	No attempts at sexual intercourse	Have difficulties	No attempts at sexual intercourse	Only a few times	No attempts at sexual intercourse	2	2	2	0	2	2	3	3	3	3	Quite intense	A little weak	Somewhat easy	Somewhat difficult	Somewhat easy	Somewhat difficult	Somewhat easy	Have not had an orgasm	A little unfulfilled	Unable to achieve orgasm	A little worried	Very worried	Dying to understand	Weak body and decreased physical strength	(Skip)
No, non-smoker	Drinking, drinking for __ years, __ two per day (fill in two numbers, separated by commas) 〖 2,1 〗	2 doses have been inoculated	no	no	There is no	Within 2 weeks of contracting COVID-19	Test positive for COVID-19 antigen	39.1-40 ℃	no	Fever ┋ headache and sore throat ┋ dry cough and chest tightness	Ibuprofen	There is no	There is no	Little or none	Little or none	Little or none	Little or none	Somewhat difficult	Somewhat difficult	Little or none	Little or none	2	1	1	1	1	1	1	4	4	3	Very weak	Very weak	difficult	difficult	Somewhat difficult	Somewhat difficult	Somewhat difficult	Somewhat difficult	A little unfulfilled	A little unfulfilled	Not worried	Not worried	Rather want to know	Worry that strenuous activity may aggravate the illness and interfere with recovery	(Skip)
No, non-smoker	Never drink alcohol	4 doses have been inoculated	no	no	There is no	2 weeks of COVID-19 infection - Feb	Positive nucleic acid test	38.1-39 ℃	Yes, in hospital	Fever ┋ cold and muscle soreness ┋ weakness and fatigue	Ibuprofen	high	low	Most times	Asexual activities	Most times	No attempts at sexual intercourse	Not difficult	No attempts at sexual intercourse	Most times	No attempts at sexual intercourse	3	0	2	0	2	0	2	0	2	0	Quite intense	No sex drive	easy	No sex drive	easy	Never had an erection	easy	difficult	Very content	Unable to achieve orgasm	Very worried	Not worried	Dying to understand	Weak body and decreased physical strength	(Skip)
Yes, never quit smoking (smoking _ years, _ cigarettes a day) 〖 Smoking for 25 years, 5-10 cigarettes a day 〗	Never drink alcohol	4 doses have been inoculated	no	no	There is no	2 weeks of COVID-19 infection - Feb	Positive nucleic acid test	39.1-40 ℃	no	Fever ┋ cold and muscle soreness ┋ weakness and fatigue	Ibuprofen	high	low	Almost every time or every time	Only a few times	Almost every time or every time	No attempts at sexual intercourse	Not difficult	No attempts at sexual intercourse	Almost every time or every time	No attempts at sexual intercourse	0	2	0	2	0	3	0	1	0	2	Quite intense	Very weak	easy	difficult	easy	difficult	easy	Somewhat difficult	Very content	A little unfulfilled	Very worried	Not worried	Rather want to know	Physical weakness, decreased physical strength ┋ fear that strenuous activity may aggravate the condition and affect the recovery from the disease	(Skip)
No, non-smoker	Never drink alcohol	3 shots have been given	Other	hypertension.	There is no	Within 2 weeks of contracting COVID-19	Positive nucleic acid test	39.1-40 ℃	no	Fever ┋ cold with muscle soreness ┋ hoarseness	Other (fill in specific drugs)〖 diclofenac sodium suppository 〗	Medium	Medium	Almost every time or every time	Almost every time or every time	Almost every time or every time	Almost every time or every time	Not difficult	Not difficult	Almost every time or every time	Almost every time or every time	3	2	2	2	3	3	2	2	3	3	A little intense	A little intense	Somewhat easy	Somewhat easy	Somewhat easy	Somewhat easy	Somewhat easy	Somewhat easy	A little unfulfilled	A little unfulfilled	A little worried	A little worried	Rather want to know	Mental anxiety	(Skip)
Yes, never quit smoking (smoking _ years, _ cigarettes a day) 〖11 years, about 12 cigarettes a day 〗	Drinking, drinking for __ years, __two per day (fill in two numbers, separated by commas) 〖 12,3 〗	3 shots have been given	Diabetes or elevated state of blood sugar	Autoimmune disease	There is no	2 weeks of COVID-19 infection - Feb	Positive nucleic acid test	37.1-38 ℃	no	Fever ┋ cold and muscle soreness ┋ dry cough and chest tightness ┋ loss of smell and taste	Ibuprofen ┋ Gankang (Compound paraminophen and amylamine tablets)┋ Other (Fill in specific drug)〖 amoxicillin 〗	Very high	low	Almost every time or every time	Only a few times	Almost every time or every time	Only a few times	Not difficult	Have difficulties	Almost every time or every time	Sometimes or about half the time	1	0	2	2	1	1	2	2	2	2	Quite intense	A little weak	easy	Somewhat difficult	easy	Somewhat difficult	Somewhat easy	Somewhat easy	A little content	A little unfulfilled	A little worried	Not worried	Rather want to know	Physical weakness, decreased physical strength ┋ psychological anxiety	(Skip)
Yes, never quit smoking (smoking _ years, _ roots a day) 〖 1 year, 3 roots 〗	Drinking, drinking for __ years, __ two (fill in two numbers, separated by commas) every day 〖1 year, occasionally drinking a little 】	3 shots have been given	no	no	There is no	2 weeks of COVID-19 infection - Feb	Test positive for COVID-19 antigen	37.1-38 ℃	no	Fever ┋ weakness and fatigue	Ibuprofen ┋ Lianhua Qingwen capsule	Very high	Very high	Asexual activities	Asexual activities	No attempts at sexual intercourse	No attempts at sexual intercourse	No attempts at sexual intercourse	No attempts at sexual intercourse	No attempts at sexual intercourse	No attempts at sexual intercourse	1	1	1	1	1	1	1	1	1	1	A little intense	A little intense	Somewhat easy	Somewhat easy	easy	easy	Somewhat easy	Somewhat easy	Very content	Very content	A little worried	A little worried	Rather want to know	Other reasons (please fill in)〖 non-sexual activity 〗	(Skip)
No, non-smoker	Drinking, drinking __ years, __ two a day (fill in two numbers, separated by commas) 〖 20,0 〗	2 doses have been inoculated	hypertension.	no	There is no	Within 2 weeks of contracting COVID-19	Positive nucleic acid test	38.1-39 ℃	no	Fever ┋ cold and sore muscles	Ibuprofen ┋ cough and phlegm reliever such as Pei Pa Koa, strong loquat syrup, etc	high	high	Almost every time or every time	Most times	Almost every time or every time	Almost every time or every time	Not difficult	Not difficult	Most times	Most times	3	3	3	3	3	3	1	1	1	1	A little intense	A little intense	Somewhat easy	Somewhat easy	easy	easy	Somewhat easy	Somewhat easy	A little content	A little content	Not worried	Not worried	General	Worry that strenuous activity may aggravate the illness and interfere with recovery	(Skip)
No, non-smoker	Never drink alcohol	3 shots have been given	no	no	There is no	2 weeks of COVID-19 infection - Feb	Positive nucleic acid test	38.1-39 ℃	no	Fever ┋ headache and sore throat ┋ nausea and vomiting ┋ cold and muscle soreness ┋ weakness and fatigue ┋ loss of smell and taste	Lianhua Qingwen capsule ┋ cough and phlegm reliever, such as Loquat in a Pa Koa, strong loquat Syrup, etc. ┋ Other (Fill in the specific drugs)〖 Cold & Cold Decoction, Qiu Li paste	high	Medium	Almost every time or every time	Most times	Almost every time or every time	Most times	Not difficult	Not difficult	Almost every time or every time	Most times	0	1	0	1	1	1	0	1	0	1	A little intense	A little weak	Extremely easy	Somewhat easy	Extremely easy	easy	Extremely easy	Somewhat easy	Extremely satisfied	A little content	A little worried	Very worried	Rather want to know	Physical weakness, decreased physical strength ┋ fear that strenuous activity may aggravate the condition and affect the recovery from the disease	(Skip)
No, non-smoker	Formerly a drinker, but now sober (drinking _ years, _ twice a day) 〖25 years, variable 〗	3 shots have been given	Hypertension ┋ cardiovascular and cerebrovascular diseases	no	Erectile dysfunction	Within 2 weeks of contracting COVID-19	Positive nucleic acid test	39.1-40 ℃	Yes, in hospital	Fever ┋ headache and sore throat ┋ cold and muscle soreness ┋ dry cough and chest tightness ┋ fatigue and fatigue ┋ loss of smell and taste	Ibuprofen ┋ Gan Kang (compound paracetamol andamine tablets)┋ cough and expectorant medicines, such as Pei Pa Koa, strong loquat syrup ┋ China's new coronavirus medicine azfudine tablets	high	Medium	Almost every time or every time	Asexual activities	Most times	No attempts at sexual intercourse	Not difficult	No attempts at sexual intercourse	Most times	No attempts at sexual intercourse	1	0	0	0	0	0	1	0	1	0	A little weak	Very weak	Somewhat easy	Somewhat difficult	easy	Somewhat easy	Somewhat easy	Have not had an orgasm	Very content	Unable to achieve orgasm	A little worried	A little worried	Dying to understand	Physical weakness, decreased physical strength ┋ fear that strenuous activity may aggravate the condition and affect the recovery from the disease	(Skip)
Yes, never quit smoking (smoking _ years, daily _ root)	Former alcoholic, now sober (alcoholic _ years, _ 2 cigarettes per day)	3 shots have been given	no	No ┋ other	There is no	2 weeks of COVID-19 infection - Feb	Test positive for COVID-19 antigen	39.1-40 ℃	no	Fever ┋ headache and sore throat ┋ nausea and vomiting ┋ chills and muscle soreness ┋ weakness and fatigue ┋ hoarseness	Ibuprofen	high	Very low	Almost every time or every time	Asexual activities	Almost every time or every time	No attempts at sexual intercourse	Not difficult	No attempts at sexual intercourse	Almost every time or every time	No attempts at sexual intercourse	2	0	2	3	0	0	0	0	0	0	Quite intense	Very weak	easy	Somewhat difficult	easy	Somewhat difficult	easy	difficult	Very content	Very unsatisfied	Very worried	Very worried	Dying to understand	Physical weakness, decreased physical strength ┋ psychological anxiety ┋ worry that strenuous activity may aggravate the condition and affect the recovery of the disease	(Skip)
Yes, always smoking (smoking _ years, every day _ root) 〖20〗	Never drink alcohol	3 shots have been given	no	no	There is no	Within 2 weeks of contracting COVID-19	Test positive for COVID-19 antigen	39.1-40 ℃	no	Fever ┋ headache and sore throat ┋ nausea and vomiting ┋ cold and muscle soreness ┋ weakness and fatigue ┋ loss of smell and taste	Ibuprofen ┋ acetaminophen	high	high	Almost every time or every time	Asexual activities	Almost every time or every time	No attempts at sexual intercourse	Not difficult	No attempts at sexual intercourse	Almost every time or every time	No attempts at sexual intercourse	0	0	0	0	0	0	0	0	0	0	Quite intense	Quite intense	Extremely easy	Somewhat easy	Extremely easy	easy	easy	easy	Very content	Very content	Not worried	A little worried	Rather want to know	Physical weakness, decreased physical strength ┋ fear that strenuous activity may aggravate the condition and affect the recovery from the disease	(Skip)
Former smoker who has quit (smoked _ years, every day _ with) 〖10〗	(Fill in two numbers, separated by commas) 〖20〗	3 shots have been given	no	no	There is no	2 weeks of COVID-19 infection - Feb	Positive nucleic acid test	37.1-38 ℃	no	Cold and sore muscles	Lianhua Qingwen capsule ┋ cough and phlegm reliever, such as Pei Pa Koa, strong loquat syrup, etc	high	high	Almost every time or every time	Almost every time or every time	Almost every time or every time	Almost every time or every time	Not difficult	Not difficult	Almost every time or every time	Almost every time or every time	1	1	0	0	1	1	0	0	0	0	Quite intense	Quite intense	easy	easy	easy	easy	easy	easy	Very content	Very content	A little worried	A little worried	Dying to understand	Weak body and decreased physical strength	(Skip)
Yes, never quit smoking (smoking _ years, daily _ root)	Drinking alcohol for __ years, __two per day (fill in two numbers, separated by commas) 〖10 years 0.3kg 〗	2 doses have been inoculated	no	no	There is no	Within 2 weeks of contracting COVID-19	Positive based on symptoms	38.1-39 ℃	no	Fever ┋ headache and sore throat ┋ cold and sore muscles	Not taking any medication	Medium	Very low	Most times	Most times	Almost every time or every time	Most times	Somewhat difficult	Somewhat difficult	Almost every time or every time	Most times	0	0	0	0	0	0	0	0	0	0	Extremely strong	A little weak	Somewhat difficult	Somewhat difficult	Somewhat difficult	Somewhat difficult	Somewhat difficult	Have not had an orgasm	Very unsatisfied	Very unsatisfied	A little worried	A little worried	Dying to understand	Mental anxiety	(Skip)
No, non-smoker	Never drink alcohol	4 doses have been inoculated	no	no	There is no	2 weeks of COVID-19 infection - Feb	Positive nucleic acid test	38.1-39 ℃	no	Fever ┋ headache and sore throat ┋ cold and muscle aches ┋ weakness and fatigue	Ibuprofen ┋ Gan Kang (Compound paracetamol and amylamine tablets)┋ cough and expectorant medicines, such as Pei Pa Koa, strong loquat syrup, etc	There is no	Very high	Almost every time or every time	Almost every time or every time	Almost every time or every time	Almost every time or every time	Not difficult	Not difficult	Almost every time or every time	Almost every time or every time	0	0	0	0	0	0	0	0	0	0	A little intense	A little intense	easy	easy	easy	easy	easy	easy	Very content	Very content	Not worried	A little worried	Dying to understand	Physical weakness, decreased physical strength ┋ psychological anxiety ┋ worry that strenuous activity may aggravate the condition and affect the recovery of the disease	(Skip)
Yes, never quit smoking (smoking _ years, every day _ root) 〖12 20〗	Never drink alcohol	4 doses have been inoculated	no	no	There is no	Within 2 weeks of contracting COVID-19	Test positive for COVID-19 antigen	39.1-40 ℃	no	fever.	Ibuprofen ┋ Lianhua Qingwen capsule	Very high	Very high	Almost every time or every time	Almost every time or every time	Almost every time or every time	Almost every time or every time	Not difficult	Not difficult	Almost every time or every time	Almost every time or every time	0	0	0	0	0	0	0	0	0	0	Extremely strong	Extremely strong	Extremely easy	Extremely easy	Extremely easy	Extremely easy	Extremely easy	Extremely easy	Extremely satisfied	Extremely satisfied	Not worried	Not worried	General	Worry that strenuous activity may aggravate the illness and interfere with recovery	(Skip)
Yes, never quit smoking (smoking _ years, daily _ root)	Drinking, drinking __ years, __ two per day (fill in two numbers, separated by commas)	3 shots have been given	no	no	There is no	Within 2 weeks of contracting COVID-19	Positive based on symptoms	39.1-40 ℃	no	Fever ┋ nausea and vomiting ┋ cold and muscle soreness ┋ weakness and fatigue	Ibuprofen ┋ Gankang (Compound paraminophen and amylamine tablets)	Very high	Very high	Almost every time or every time	Almost every time or every time	Almost every time or every time	Almost every time or every time	Not difficult	Not difficult	Almost every time or every time	Almost every time or every time	0	0	0	0	0	0	0	0	0	0	Extremely strong	Extremely strong	easy	easy	Extremely easy	Extremely easy	easy	easy	Very content	Very content	Not worried	Not worried	Don't really want to know, fine	Other reasons (please fill in)	(Skip)
No, non-smoker	Never drink alcohol	2 doses have been inoculated	no	no	There is no	Within 2 weeks of contracting COVID-19	Positive based on symptoms	39.1-40 ℃	no	Fever ┋ headache and sore throat ┋ cold and muscle soreness ┋ dry cough and chest tightness ┋ fatigue and fatigue ┋ loss of smell and taste ┋ hoarseness	Ibuprofen ┋ acetaminophen ┋ Lotus Qingwen capsule ┋ cough and phlegm reliever, such as Pei Pa Koa, strong loquat syrup, etc	Very high	Medium	Almost every time or every time	Almost every time or every time	Almost every time or every time	Almost every time or every time	Not difficult	Somewhat difficult	Almost every time or every time	Almost every time or every time	0	3	0	1	0	3	0	3	0	4	Extremely strong	Quite intense	Extremely easy	easy	Extremely easy	easy	Somewhat difficult	Somewhat easy	Extremely satisfied	A little unfulfilled	Very worried	Very worried	Dying to understand	Physical weakness, decreased physical strength ┋ fear that strenuous activity may aggravate the condition and affect the recovery from the disease	(Skip)
Yes, never quit smoking (smoking _ years, every day _ root) 〖 20,20 〗	Never drink alcohol	3 shots have been given	no	no	There is no	2 weeks of COVID-19 infection - Feb	Positive based on symptoms	40.1-41 ℃	no	Fever ┋ headache and sore throat ┋ nausea and vomiting ┋ cold and muscle soreness ┋ weakness and fatigue ┋ loss of smell and taste	Ibuprofen ┋ Gankang (Compound paraminophen and amylamine tablets)┋ Lianhua Qingwen capsule	high	Medium	Almost every time or every time	Almost every time or every time	Almost every time or every time	Almost every time or every time	Not difficult	Not difficult	Almost every time or every time	Most times	3	3	4	4	3	3	4	4	4	4	Extremely strong	A little intense	Extremely easy	Somewhat difficult	Extremely easy	easy	Extremely easy	Extremely easy	A little unfulfilled	A little unfulfilled	A little worried	Not worried	Rather want to know	Physical weakness, decreased physical strength ┋ psychological anxiety ┋ worry that strenuous activity may aggravate the condition and affect the recovery of the disease	(Skip)
Yes, never quit smoking (smoking _ years, every day _ root) 〖 3,1 〗	Drinking, drinking for __ years, __ twice a day (fill in two numbers, separated by commas) 〖 3,1 〗	3 shots have been given	no	no	Erectile dysfunction	2 weeks of COVID-19 infection - Feb	Positive based on symptoms	38.1-39 ℃	no	Headache and sore throat	Ibuprofen ┋ acetaminophen	Very low	There is no	Asexual activities	Asexual activities	No attempts at sexual intercourse	No attempts at sexual intercourse	No attempts at sexual intercourse	No attempts at sexual intercourse	No attempts at sexual intercourse	No attempts at sexual intercourse	4	4	4	4	4	4	4	4	4	4	No sex drive	No sex drive	No sex drive	No sex drive	Never had an erection	Never had an erection	Extremely easy	Have not had an orgasm	Very unsatisfied	Very unsatisfied	Very worried	Very worried	Don't really want to know, fine	Weak body and decreased physical strength	(Skip)
No, non-smoker	Never drink alcohol	2 doses have been inoculated	no	no	There is no	Post-covid-19 / recovery period (February-March)	Positive nucleic acid test	38.1-39 ℃	no	Fever ┋ nausea and vomiting ┋ cold and muscle soreness ┋ weakness and fatigue ┋ loss of smell and taste	Ibuprofen ┋ Gankang (Compound paraminophen and amylamine tablets)	high	high	Almost every time or every time	Almost every time or every time	Almost every time or every time	Almost every time or every time	Not difficult	Not difficult	Almost every time or every time	Almost every time or every time	1	1	1	1	0	0	0	0	1	1	A little intense	A little intense	easy	easy	easy	easy	easy	easy	Very content	Very content	Not worried	Not worried	General	Weak body and decreased physical strength	(Skip)
Yes, never quit smoking (smoking _ years, every day _) 〖30 years, 30 cigarettes/day 〗	Former alcoholic, now sober (alcoholic _ years, _ 2 cigarettes per day)	3 shots have been given	Hypertension ┋ cardiovascular and cerebrovascular diseases	Cardiovascular and cerebrovascular diseases	There is no	Within 2 weeks of contracting COVID-19	Positive based on symptoms	37.1-38 ℃	no	Fever ┋ cold and sore muscles	Lianhua Qingwen capsule ┋ Huoxiang Zhengqi liquid/capsule	Very high	Medium	Almost every time or every time	Little or none	Almost every time or every time	Little or none	Not difficult	Somewhat difficult	Almost every time or every time	Most times	4	4	1	1	0	0	0	0	0	0	Extremely strong	Very weak	Somewhat difficult	Somewhat difficult	Somewhat difficult	Somewhat difficult	Extremely easy	Somewhat easy	Extremely satisfied	A little unfulfilled	Not worried	A little worried	General	Physical weakness, decreased physical strength ┋ fear that strenuous activity may aggravate the condition and affect the recovery from the disease	(Skip)
No, non-smoker	Never drink alcohol	3 shots have been given	no	no	There is no	2 weeks of COVID-19 infection - Feb	Positive based on symptoms	37.1-38 ℃	no	Headache and sore throat ┋ chills and sore muscles	Not taking any medication	high	Medium	Asexual activities	Asexual activities	No attempts at sexual intercourse	No attempts at sexual intercourse	No attempts at sexual intercourse	No attempts at sexual intercourse	No attempts at sexual intercourse	No attempts at sexual intercourse	0	2	0	1	0	0	0	0	2	2	A little intense	A little weak	Somewhat difficult	Somewhat difficult	easy	Somewhat easy	Somewhat easy	Somewhat difficult	A little unfulfilled	A little unfulfilled	Not worried	Not worried	General	Physical weakness, decreased physical strength ┋ psychological anxiety	(Skip)
No, non-smoker	Drinking, drinking for __ years, __ twice a day (fill in two numbers, separated by commas) 〖 20,1 〗	2 doses have been inoculated	Respiratory diseases	no	Other (Please fill in specific symptoms)〖 prostatitis 〗	2 weeks of COVID-19 infection - Feb	Positive based on symptoms	39.1-40 ℃	no	Fever ┋ headache and sore throat ┋ nausea and vomiting ┋ cold and muscle soreness ┋ dry cough and chest tightness ┋ fatigue and fatigue ┋ loss of smell and taste ┋ hoarseness	Lianhua Qingwen capsule	high	Medium	Asexual activities	Asexual activities	No attempts at sexual intercourse	No attempts at sexual intercourse	No attempts at sexual intercourse	No attempts at sexual intercourse	No attempts at sexual intercourse	No attempts at sexual intercourse	3	4	1	1	2	1	2	1	1	2	Quite intense	A little weak	easy	Somewhat difficult	easy	Somewhat difficult	easy	Somewhat easy	Very content	Very content	A little worried	A little worried	Rather want to know	Worry that strenuous activity may aggravate the illness and interfere with recovery	(Skip)
No, non-smoker	Former alcoholic, now sober (alcoholic _ years, _ 2 cigarettes per day)	3 shots have been given	no	no	There is no	Within 2 weeks of contracting COVID-19	Positive nucleic acid test	39.1-40 ℃	no	Fever ┋ headache and sore throat ┋ cold and muscle soreness ┋ dry cough and chest tightness ┋ fatigue and fatigue ┋ loss of smell and taste ┋ hoarseness	Ibuprofen ┋ Lianhua Qingwen capsule	high	Very low	Most times	Only a few times	Most times	Only a few times	Not difficult	Have difficulties	Most times	Only a few times	3	1	4	2	2	4	1	4	1	4	Extremely strong	Very weak	Extremely easy	Somewhat difficult	Extremely easy	Somewhat difficult	easy	Extremely easy	Very content	Very unsatisfied	Very worried	Very worried	Dying to understand	Physical weakness, decreased physical strength ┋ psychological anxiety ┋ worry that strenuous activity may aggravate the condition and affect the recovery of the disease	(Skip)
No, non-smoker	Never drink alcohol	3 shots have been given	no	Diabetes or elevated state of blood sugar	There is no	Within 2 weeks of contracting COVID-19	Positive nucleic acid test	39.1-40 ℃	no	Fever ┋ dry cough and chest tightness ┋ weakness and fatigue ┋ Other symptoms (please describe)〖 nasal congestion and diarrhea	Cephalosporins ┋ Other (fill in the specific drug)〖 Xiaochaihu granules 〗	low	Very low	Almost every time or every time	Asexual activities	Almost every time or every time	No attempts at sexual intercourse	Not difficult	No attempts at sexual intercourse	Most times	No attempts at sexual intercourse	1	3	1	3	2	4	1	3	1	3	A little intense	Very weak	easy	easy	Extremely easy	Never had an erection	Extremely easy	difficult	A little content	A little unfulfilled	A little worried	A little worried	Rather want to know	Physical weakness, decreased physical strength ┋ fear that strenuous activity may aggravate the condition and affect the recovery from the disease	(Skip)
No, non-smoker	Drinking, drinking for __ years, __ twice a day (fill in two numbers, separated by commas) 〖 6,1 〗	2 doses have been inoculated	no	no	Pain and discomfort in the testis perineum	Within 2 weeks of contracting COVID-19	Positive based on symptoms	38.1-39 ℃	no	Fever ┋ cold and muscle soreness ┋ dry cough and chest tightness ┋ fatigue and fatigue ┋ loss of smell and taste ┋ hoarseness	Anticough and expectorant medicines, such as Pei Pa Koa and loquat syrup ┋ Other (Fill in the specific drugs)〖 diclofenac sodium 〗	Very high	Very low	Asexual activities	Asexual activities	No attempts at sexual intercourse	No attempts at sexual intercourse	No attempts at sexual intercourse	No attempts at sexual intercourse	Almost every time or every time	No attempts at sexual intercourse	0	2	3	1	0	0	2	0	0	0	Quite intense	No sex drive	easy	difficult	easy	Somewhat difficult	easy	Somewhat difficult	Very content	Very unsatisfied	A little worried	A little worried	Rather want to know	Physical weakness, decreased physical strength ┋ psychological anxiety ┋ worry that strenuous activity may aggravate the condition and affect the recovery of the disease	(Skip)
No, non-smoker	Never drink alcohol	3 shots have been given	no	no	There is no	Within 2 weeks of contracting COVID-19	Test positive for COVID-19 antigen	39.1-40 ℃	no	Fever ┋ headache and sore throat ┋ nausea and vomiting ┋ cold and muscle soreness ┋ dry cough and chest tightness ┋ fatigue and fatigue ┋ loss of smell and taste	Ibuprofen ┋ cephalosporin ┋ Huoxiang Zhengqi liquid/capsule	Very high	Medium	Almost every time or every time	Asexual activities	Almost every time or every time	No attempts at sexual intercourse	Not difficult	No attempts at sexual intercourse	Almost every time or every time	No attempts at sexual intercourse	1	4	0	2	0	2	0	0	0	0	A little intense	No sex drive	Extremely easy	Somewhat difficult	Extremely easy	Somewhat difficult	Extremely easy	Somewhat difficult	Extremely satisfied	A little unfulfilled	Very worried	Very worried	Dying to understand	Physical weakness, decreased physical strength ┋ fear that strenuous activity may aggravate the condition and affect the recovery from the disease	(Skip)
Yes, never quit smoking (smoking _ years, every day _ root) 〖10 10〗	Drinking, drinking for __ years, __ twice a day (fill in two numbers, separated by commas) 〖 10,3 〗	1 dose has been inoculated	no	no	There is no	Within 2 weeks of contracting COVID-19	Positive based on symptoms	37.1-38 ℃	no	Other symptoms (please describe them specifically)	Not taking any medication	high	high	Most times	Most times	Most times	Most times	Not difficult	Not difficult	Most times	Most times	0	0	0	0	0	0	0	0	0	0	A little intense	A little intense	easy	easy	easy	easy	easy	easy	Very content	Very content	Not worried	Not worried	Dying to understand	Weak body and decreased physical strength	(Skip)
No, non-smoker	Drinking, drinking for __ years, __ twice a day (fill in two numbers, separated by commas) 〖 10,2 〗	3 shots have been given	no	no	There is no	Within 2 weeks of contracting COVID-19	Test positive for COVID-19 antigen	37.1-38 ℃	no	Headache and sore throat ┋ chills and sore muscles ┋ dry cough and chest tightness ┋ weakness and fatigue	Ibuprofen ┋ Lianhua Qingwen capsule	Medium	low	Almost every time or every time	Asexual activities	No attempts at sexual intercourse	No attempts at sexual intercourse	No attempts at sexual intercourse	No attempts at sexual intercourse	No attempts at sexual intercourse	No attempts at sexual intercourse	3	0	0	0	1	0	0	0	0	0	Extremely strong	A little weak	Extremely easy	Somewhat difficult	Somewhat easy	Somewhat difficult	easy	difficult	A little content	Very unsatisfied	Very worried	Very worried	Dying to understand	Physical weakness, decreased physical strength ┋ fear that strenuous activity may aggravate the condition and affect the recovery from the disease	(Skip)
No, non-smoker	Drinking, drinking for __ years, __ twice a day (fill in two numbers, separated by commas) 〖 5,1 〗	3 shots have been given	no	no	There is no	Within 2 weeks of contracting COVID-19	Test positive for COVID-19 antigen	39.1-40 ℃	no	Fever ┋ headache and sore throat ┋ cold and muscle aches ┋ weakness and fatigue	Ibuprofen	high	Medium	Almost every time or every time	Almost every time or every time	Almost every time or every time	No attempts at sexual intercourse	Not difficult	No attempts at sexual intercourse	Almost every time or every time	No attempts at sexual intercourse	2	2	2	2	0	0	2	2	2	2	A little intense	A little weak	easy	Somewhat easy	Extremely easy	Somewhat easy	Extremely easy	Extremely easy	A little content	A little content	A little worried	A little worried	Rather want to know	Weak body and decreased physical strength	(Skip)
Former smoker, now quit (smoking _ years, daily _ heel)	Drinking, drinking for __ years, __ two per day (Fill in two numbers, separated by commas) 〖20, 2〗	3 shots have been given	no	no	There is no	2 weeks of COVID-19 infection - Feb	Positive based on symptoms	38.1-39 ℃	no	Fever ┋ headache and sore throat	Ibuprofen ┋ cough and phlegm reliever such as Pei Pa Koa, strong loquat syrup, etc	Medium	Medium	Sometimes or about half the time	Sometimes or about half the time	Sometimes or about half the time	Sometimes or about half the time	Somewhat difficult	Somewhat difficult	Sometimes or about half the time	Sometimes or about half the time	2	2	2	2	2	2	2	2	3	2	A little intense	A little weak	Somewhat easy	Somewhat easy	Somewhat easy	Somewhat easy	Somewhat easy	Somewhat easy	A little content	A little content	A little worried	A little worried	Rather want to know	Weak body and decreased physical strength	(Skip)
No, non-smoker	Drinking, drinking for __ years, __ twice a day (fill in two numbers, separated by commas) 〖 10,0.1 〗	2 doses have been inoculated	no	no	There is no	Within 2 weeks of contracting COVID-19	Positive nucleic acid test	37.1-38 ℃	no	Fever ┋ weakness and fatigue	Not taking any medication	high	high	Almost every time or every time	Almost every time or every time	Almost every time or every time	No attempts at sexual intercourse	Not difficult	No attempts at sexual intercourse	Almost every time or every time	No attempts at sexual intercourse	1	1	1	1	0	0	1	1	1	1	Extremely strong	Extremely strong	easy	easy	easy	easy	easy	easy	Very content	Very content	A little worried	A little worried	Dying to understand	Worry that strenuous activity may aggravate the illness and interfere with recovery	(Skip)
No, non-smoker	Never drink alcohol	3 shots have been given	no	no	There is no	Within 2 weeks of contracting COVID-19	Positive based on symptoms	39.1-40 ℃	no	Fever ┋ headache and sore throat ┋ dry cough and chest tightness ┋ fatigue and fatigue ┋ loss of smell and taste	Not taking any medication	Medium	Medium	Asexual activities	Asexual activities	No attempts at sexual intercourse	No attempts at sexual intercourse	No attempts at sexual intercourse	No attempts at sexual intercourse	No attempts at sexual intercourse	No attempts at sexual intercourse	0	0	0	0	0	0	0	0	0	0	No sex drive	No sex drive	No sex drive	No sex drive	easy	easy	easy	easy	A little content	A little content	Not worried	Not worried	General	Weak body and decreased physical strength	(Skip)
No, non-smoker	Never drink alcohol	2 doses have been inoculated	no	no	There is no	2 weeks of COVID-19 infection - Feb	Test positive for COVID-19 antigen	38.1-39 ℃	no	Fever ┋ headache and sore throat	Ibuprofen ┋ cephalosporins	high	low	Most times	Most times	Most times	Most times	Not difficult	Not difficult	Most times	Most times	2	2	2	2	2	2	2	2	2	2	Quite intense	No sex drive	Somewhat easy	Somewhat difficult	easy	easy	Somewhat easy	Somewhat difficult	Very content	A little content	Very worried	Very worried	Dying to understand	Worry that strenuous activity may aggravate the illness and interfere with recovery	(Skip)
Yes, never quit smoking (smoking _ years, every day _ root) 〖 26,15 〗	Drinking, drinking for __ years, __ two per day (Fill in two numbers, separated by commas) 〖20, 2〗	3 shots have been given	hypertension.	no	There is no	2 weeks of COVID-19 infection - Feb	Positive nucleic acid test	37.1-38 ℃	no	Nausea, vomiting ┋ cold and muscle aches	Not taking any medication	high	high	Almost every time or every time	Almost every time or every time	Almost every time or every time	Almost every time or every time	Not difficult	Not difficult	Almost every time or every time	Almost every time or every time	4	4	0	0	0	0	0	0	0	0	A little intense	A little intense	easy	easy	easy	easy	easy	easy	Very content	Very content	Not worried	Dunno	Rather want to know	Weak body and decreased physical strength	(Skip)
Former smoker, now quit (smoking _ years, daily _ heel)	Drinking, drinking __ years, __ two per day (fill in two numbers, separated by commas)	3 shots have been given	no	no	There is no	2 weeks of COVID-19 infection - Feb	Test positive for COVID-19 antigen	37.1-38 ℃	no	Cold and muscle aches ┋ loss of smell and taste	Not taking any medication	high	high	Almost every time or every time	Almost every time or every time	Almost every time or every time	Almost every time or every time	Not difficult	Not difficult	Most times	Most times	3	3	0	0	0	0	0	0	0	0	A little weak	A little weak	Somewhat easy	Somewhat easy	Somewhat easy	Somewhat easy	Somewhat easy	Somewhat easy	A little content	A little content	Not worried	Not worried	Don't really want to know, fine	Worry that strenuous activity may aggravate the illness and interfere with recovery	(Skip)
No, non-smoker	Never drink alcohol	2 doses have been inoculated	no	no	There is no	Within 2 weeks of contracting COVID-19	Test positive for COVID-19 antigen	39.1-40 ℃	no	Fever ┋ headache and sore throat ┋ cold and muscle soreness ┋ dry cough and chest tightness ┋ weakness and fatigue	Acetaminophen ┋ Lianhua Qingwen capsule	Very high	Medium	Almost every time or every time	Sometimes or about half the time	Almost every time or every time	Sometimes or about half the time	Somewhat difficult	Somewhat difficult	Almost every time or every time	Sometimes or about half the time	1	3	0	0	0	0	1	3	2	3	Extremely strong	A little weak	Extremely easy	Somewhat difficult	Extremely easy	Somewhat difficult	easy	Somewhat difficult	Very content	Very unsatisfied	Very worried	Very worried	Dying to understand	Physical weakness, decreased physical strength ┋ psychological anxiety ┋ Other causes (please fill in)〖 testicular pain, erection difficulty 〗	(Skip)
No, non-smoker	Never drink alcohol	3 shots have been given	no	Autoimmune disease	There is no	2 weeks of COVID-19 infection - Feb	Positive based on symptoms	37.1-38 ℃	no	I have no symptoms	Not taking any medication	Very high	There is no	Most times	Little or none	Most times	Almost every time or every time	Not difficult	No attempts at sexual intercourse	Most times	No attempts at sexual intercourse	2	0	0	2	0	3	2	2	3	2	A little intense	A little weak	easy	Somewhat easy	easy	Somewhat easy	easy	Somewhat difficult	A little content	A little unfulfilled	A little worried	A little worried	Rather want to know	Weak body and decreased physical strength	(Skip)
No, non-smoker	Never drink alcohol	3 shots have been given	no	no	There is no	Within 2 weeks of contracting COVID-19	Positive based on symptoms	39.1-40 ℃	no	Fever ┋ headache and sore throat ┋ cold and muscle soreness ┋ dry cough and chest tightness ┋ weakness and fatigue	Ibuprofen ┋ Lianhua Qingwen capsule	high	Very low	Almost every time or every time	Little or none	Almost every time or every time	Little or none	Not difficult	difficult	Most times	Little or none	2	3	0	0	1	1	0	1	0	4	Quite intense	Very weak	easy	Somewhat difficult	easy	difficult	easy	easy	A little content	A little content	Dunno	Dunno	Rather want to know	Weak body and decreased physical strength	(Skip)
No, non-smoker	Never drink alcohol	4 doses have been inoculated	no	no	There is no	2 weeks of COVID-19 infection - Feb	Positive nucleic acid test	37.1-38 ℃	no	Headache and sore throat ┋ chills and sore muscles ┋ weakness and fatigue	Gankang (Compound paracetamol and amylamine tablets)┋ acetaminophen	Medium	Medium	Almost every time or every time	Almost every time or every time	Sometimes or about half the time	Sometimes or about half the time	Not difficult	Not difficult	Almost every time or every time	Almost every time or every time	1	1	2	2	1	1	1	1	1	1	A little intense	A little intense	easy	easy	Somewhat easy	Somewhat easy	Somewhat easy	Somewhat easy	A little content	A little content	Not worried	Not worried	Rather want to know	Weak body and decreased physical strength	(Skip)
No, non-smoker	Drinking, drinking __ years, __ two per day (fill in two numbers, separated by commas)	3 shots have been given	no	no	There is no	2 weeks of COVID-19 infection - Feb	Positive nucleic acid test	38.1-39 ℃	no	Fever ┋ cold and muscle soreness ┋ dry cough and chest tightness	Ibuprofen	high	high	Almost every time or every time	Almost every time or every time	Almost every time or every time	Almost every time or every time	Not difficult	Not difficult	Most times	Almost every time or every time	1	1	0	0	1	0	1	0	0	0	A little intense	A little intense	Somewhat easy	Somewhat easy	Extremely easy	Extremely easy	Extremely easy	Extremely easy	Very content	Very content	Not worried	Not worried	Rather want to know	Physical weakness, decreased physical strength ┋ fear that strenuous activity may aggravate the condition and affect the recovery from the disease	(Skip)
No, non-smoker	Drinking, drinking for __ years, __ twice a day (fill in two numbers, separated by commas) 〖 10,2 〗	3 shots have been given	no	no	There is no	2 weeks of COVID-19 infection - Feb	Test positive for COVID-19 antigen	38.1-39 ℃	no	Fever ┋ headache and sore throat ┋ chills and muscle aches ┋ loss of smell and taste	Gankang (Compound paracetamol and amylamine tablets)┋ Lianhua Qingwen capsule	high	Medium	Most times	Asexual activities	Most times	Only a few times	Not difficult	Somewhat difficult	Almost every time or every time	Only a few times	2	2	2	2	2	2	2	2	2	2	A little intense	A little weak	Somewhat easy	Somewhat difficult	Somewhat easy	Somewhat difficult	easy	Somewhat easy	Very content	A little unfulfilled	A little worried	A little worried	Rather want to know	Physical weakness, decreased physical strength ┋ fear that strenuous activity may aggravate the condition and affect the recovery from the disease	(Skip)
Yes, always smoking (smoking _ years, every day _ root) 〖20〗	Never drink alcohol	3 shots have been given	no	no	There is no	Within 2 weeks of contracting COVID-19	Positive nucleic acid test	38.1-39 ℃	no	Fever ┋ headache and sore throat ┋ cold and muscle aches ┋ weakness and fatigue	Ibuprofen	Medium	Medium	Most times	Asexual activities	Most times	No attempts at sexual intercourse	Not difficult	No attempts at sexual intercourse	Most times	Most times	3	3	3	3	2	2	2	2	2	3	A little intense	A little weak	Somewhat easy	Somewhat difficult	Somewhat easy	Somewhat easy	Somewhat easy	Somewhat easy	A little unfulfilled	A little unfulfilled	A little worried	A little worried	Rather want to know	Weak body and decreased physical strength	(Skip)
No, non-smoker	Drinking, drinking for __ years, __ twice a day (fill in two numbers, separated by commas) 〖20 3〗	3 shots have been given	hypertension.	no	Erectile dysfunction	Within 2 weeks of contracting COVID-19	Positive nucleic acid test	39.1-40 ℃	no	Fever ┋ cold and muscle soreness ┋ dry cough and chest tightness ┋ weakness and fatigue	Ibuprofen ┋ acetaminophen	high	low	Most times	Sometimes or about half the time	Most times	No attempts at sexual intercourse	Not difficult	No attempts at sexual intercourse	Most times	No attempts at sexual intercourse	3	1	0	0	2	0	2	0	2	0	Quite intense	A little weak	Somewhat easy	difficult	easy	Somewhat difficult	Somewhat easy	Somewhat difficult	A little content	A little unfulfilled	A little worried	A little worried	General	Physical weakness, decreased physical strength ┋ psychological anxiety ┋ worry that strenuous activity may aggravate the condition and affect the recovery of the disease	(Skip)
No, non-smoker	Never drink alcohol	3 shots have been given	no	no	There is no	Within 2 weeks of contracting COVID-19	Test positive for COVID-19 antigen	37.1-38 ℃	no	Fever ┋ headache and sore throat ┋ cold and muscle soreness ┋ dry cough and chest tightness ┋ fatigue and fatigue ┋ loss of smell and taste	Ibuprofen	Very high	Medium	Almost every time or every time	Sometimes or about half the time	Almost every time or every time	Sometimes or about half the time	Not difficult	Somewhat difficult	Almost every time or every time	Little or none	0	4	0	2	0	2	0	4	0	2	A little intense	Very weak	Extremely easy	Somewhat difficult	Extremely easy	Somewhat difficult	Extremely easy	Somewhat difficult	Extremely satisfied	Very unsatisfied	A little worried	Not worried	Dying to understand	Physical weakness, decreased physical strength ┋ fear that strenuous activity may aggravate the condition and affect the recovery from the disease	(Skip)
No, non-smoker	Never drink alcohol	3 shots have been given	no	no	There is no	Within 2 weeks of contracting COVID-19	Positive based on symptoms	37.1-38 ℃	no	I have no symptoms	Cough and expectorant medicine, such as Pei Pa Koa, loquat syrup, etc	high	Medium	Almost every time or every time	Almost every time or every time	Almost every time or every time	Almost every time or every time	Not difficult	Not difficult	Sometimes or about half the time	Sometimes or about half the time	3	3	2	3	3	3	3	3	3	3	A little weak	A little weak	Somewhat easy	Somewhat easy	Somewhat easy	Somewhat easy	Somewhat easy	Somewhat easy	A little content	A little content	A little worried	A little worried	Rather want to know	Mental anxiety	(Skip)
No, non-smoker	Never drink alcohol	3 shots have been given	no	no	There is no	Within 2 weeks of contracting COVID-19	Test positive for COVID-19 antigen	39.1-40 ℃	no	Fever ┋ weakness and fatigue	Ibuprofen ┋ Other (fill in specific drug)〖 Isatilangen granules 〗	high	high	Almost every time or every time	Asexual activities	Almost every time or every time	No attempts at sexual intercourse	Not difficult	No attempts at sexual intercourse	Almost every time or every time	No attempts at sexual intercourse	2	0	1	0	0	0	1	0	0	0	Quite intense	Quite intense	Extremely easy	Extremely easy	Extremely easy	Extremely easy	Somewhat easy	Somewhat easy	Extremely satisfied	Extremely satisfied	A little worried	A little worried	General	Other reasons (please fill in)〖 unavailable 〗	(Skip)
Yes, never quit smoking (smoking _ years, every day _ root) 〖 28,7 〗	Never drink alcohol	3 shots have been given	no	no	Ejaculatory dysfunction	2 weeks of COVID-19 infection - Feb	Test positive for COVID-19 antigen	39.1-40 ℃	no	Fever ┋ headache and sore throat ┋ cold and muscle soreness ┋ weakness and fatigue ┋ loss of smell and taste ┋ hoarseness	Acetaminophen ┋ Lianhua Qingwen capsule	high	Very high	Almost every time or every time	Almost every time or every time	Almost every time or every time	Almost every time or every time	Not difficult	Not difficult	Almost every time or every time	Almost every time or every time	0	0	0	0	0	0	0	0	1	1	Quite intense	Quite intense	easy	easy	easy	easy	Somewhat easy	Somewhat easy	Very content	Very content	Not worried	Not worried	Don't really want to know, fine	Worry that strenuous activity may aggravate the illness and interfere with recovery	(Skip)
Yes, never quit smoking (smoking _ years, daily _ root)	Never drink alcohol	3 shots have been given	no	no	There is no	Within 2 weeks of contracting COVID-19	Positive nucleic acid test	37.1-38 ℃	no	Fever ┋ cold and sore muscles	Ibuprofen	Very high	Very high	Almost every time or every time	Almost every time or every time	Almost every time or every time	Almost every time or every time	Not difficult	Not difficult	Almost every time or every time	Almost every time or every time	0	0	0	0	0	0	0	0	0	0	A little intense	A little intense	easy	easy	easy	easy	easy	easy	Very content	Very content	Not worried	Not worried	General	Weak body and decreased physical strength	(Skip)
Former smoker who has quit (smoked _ years, every day _ with) 〖10〗	Drinking, drinking __ years, __ two per day (fill in two numbers, separated by commas)	3 shots have been given	no	no	There is no	2 weeks of COVID-19 infection - Feb	Positive nucleic acid test	37.1-38 ℃	no	Headache and sore throat ┋ dry cough and chest tightness	Cough and expectorant medicine, such as Pei Pa Koa, loquat syrup, etc	high	high	Almost every time or every time	Almost every time or every time	Almost every time or every time	Almost every time or every time	Not difficult	Not difficult	Almost every time or every time	Almost every time or every time	3	3	4	4	0	0	0	0	0	0	Extremely strong	Extremely strong	Extremely easy	Extremely easy	Extremely easy	Extremely easy	easy	Extremely easy	Extremely satisfied	Extremely satisfied	Very worried	Very worried	Dying to understand	Physical weakness, decreased physical strength ┋ psychological anxiety ┋ worry that strenuous activity may aggravate the condition and affect the recovery of the disease	(Skip)
No, non-smoker	Never drink alcohol	3 shots have been given	no	Others - I have no lover. Can't I skip this question?	There is no	Post-covid-19 / recovery period (February-March)	Positive based on symptoms	37.1-38 ℃	no	Fever ┋ cold and muscle soreness ┋ Other symptoms (please describe) I have no cough? Why mix dry cough with chest tightness?	Acetaminophen ┋ Other (fill in specific drug)〖 Gankang (acetaminophen), how is this question asked	high	low	Most times	Sometimes or about half the time	Most times	Sometimes or about half the time	Not difficult	Have difficulties	Most times	Sometimes or about half the time	0	2	1	2	1	0	3	3	0	0	A little intense	A little weak	Somewhat easy	Somewhat difficult	Somewhat easy	Somewhat difficult	Somewhat easy	Somewhat difficult	Very content	A little content	A little worried	A little worried	Don't really want to know, fine	Psychological anxiety ┋ Other causes (please fill in) [Question 38] Do I have to choose one because I don't feel like I ejaculate early?	(Skip)
No, non-smoker	Never drink alcohol	3 shots have been given	no	no	There is no	2 weeks of COVID-19 infection - Feb	Positive nucleic acid test	37.1-38 ℃	no	Fever ┋ headache and sore throat ┋ cold and sore muscles	Ibuprofen ┋ Lianhua Qingwen capsule	Very high	Very high	Almost every time or every time	Almost every time or every time	Almost every time or every time	Almost every time or every time	Not difficult	Not difficult	Almost every time or every time	Almost every time or every time	2	2	0	0	0	0	0	0	0	0	A little intense	A little intense	Somewhat easy	Somewhat easy	Extremely easy	Extremely easy	Extremely easy	Extremely easy	Extremely satisfied	Extremely satisfied	Not worried	Not worried	Dying to understand	Other Reasons (please fill in)〖 did not decline 〗	(Skip)
No, non-smoker	Never drink alcohol	4 doses have been inoculated	no	no	There is no	Within 2 weeks of contracting COVID-19	Positive nucleic acid test	37.1-38 ℃	no	Cold and sore muscles	Other (Fill in the specific drug)〖 Traditional Chinese Medicine 〗	high	Very low	Almost every time or every time	Asexual activities	Almost every time or every time	No attempts at sexual intercourse	Not difficult	No attempts at sexual intercourse	Most times	No attempts at sexual intercourse	1	0	0	0	0	0	0	0	0	0	Quite intense	Very weak	easy	difficult	easy	difficult	easy	Have not had an orgasm	Very content	Unable to achieve orgasm	Dunno	Dunno	Rather want to know	Physical weakness, decreased physical strength ┋ fear that strenuous activity may aggravate the condition and affect the recovery from the disease	(Skip)
Yes, never quit smoking (smoking _ years, every day _ root) 〖18.20〗	Formerly a drinker, but now abstinent (drinking _ years _ twice a day) 〖 occasional drinking 〗	3 shots have been given	no	no	There is no	2 weeks of COVID-19 infection - Feb	Positive nucleic acid test	39.1-40 ℃	no	Fever ┋ cold and muscle soreness ┋ weakness and fatigue ┋ loss of smell and taste	Ibuprofen	Medium	low	Almost every time or every time	Almost every time or every time	Almost every time or every time	Almost every time or every time	Not difficult	Not difficult	Almost every time or every time	Almost every time or every time	2	2	1	1	0	0	3	3	1	1	Quite intense	A little intense	easy	Somewhat easy	Somewhat easy	Somewhat easy	easy	easy	Very content	Very content	Very worried	Not worried	Dying to understand	Physical weakness, decreased physical strength ┋ psychological anxiety	(Skip)
Yes, never quit smoking (smoking _ years, daily _ root)	Drinking, drinking __ years, __ two per day (fill in two numbers, separated by commas)	4 doses have been inoculated	no	no	There is no	Within 2 weeks of contracting COVID-19	Positive based on symptoms	38.1-39 ℃	no	fever.	Ibuprofen	high	Very high	Almost every time or every time	Almost every time or every time	Almost every time or every time	Almost every time or every time	Not difficult	Not difficult	Almost every time or every time	Almost every time or every time	4	4	4	4	4	4	4	4	4	4	Extremely strong	Quite intense	easy	easy	Extremely easy	Extremely easy	Extremely easy	Extremely easy	Extremely satisfied	Extremely satisfied	Not worried	Not worried	General	Worry that strenuous activity may aggravate the illness and interfere with recovery	(Skip)
Yes, smoking all the time (smoking _ years, every day _ root) 〖10 years 〗	Former alcoholic, but now abstinent (alcoholic _ years, _ twice a day) 〖10 years, occasional alcoholic	4 doses have been inoculated	no	no	There is no	2 weeks of COVID-19 infection - Feb	Positive nucleic acid test	37.1-38 ℃	no	Headache and sore throat ┋ chills and sore muscles	Not taking any medication	high	Medium	Almost every time or every time	Asexual activities	Almost every time or every time	No attempts at sexual intercourse	Not difficult	No attempts at sexual intercourse	Most times	No attempts at sexual intercourse	3	0	3	2	0	2	3	2	1	2	A little intense	A little weak	Somewhat easy	Somewhat difficult	Somewhat easy	Somewhat difficult	easy	Somewhat difficult	A little content	A little unfulfilled	A little worried	Not worried	Rather want to know	Other reasons (please fill in)	(Skip)
No, non-smoker	Never drink alcohol	3 shots have been given	hypertension.	no	There is no	2 weeks of COVID-19 infection - Feb	Positive nucleic acid test	39.1-40 ℃	Yes, recovered and discharged from hospital	Fever ┋ headache and sore throat ┋ nausea and vomiting ┋ cold and muscle soreness ┋ dry cough and chest tightness ┋ fatigue and fatigue ┋ loss of smell and taste ┋ hoarseness ┋ Other symptoms (please specify)〖 joint pain 〗	Ibuprofen ┋ Lianhua Qingwen capsule ┋ cephalosporins ┋ cough and expectorant medicines, such as Pei Pa Koa and loquat syrup	Very high	There is no	Almost every time or every time	Only a few times	Almost every time or every time	Little or none	Not difficult	difficult	Almost every time or every time	Little or none	0	4	4	3	4	1	0	4	0	4	Quite intense	Very weak	Extremely easy	difficult	easy	difficult	Extremely easy	difficult	Very content	Very unsatisfied	Very worried	Not worried	Dying to understand	Weak body and decreased physical strength	(Skip)
Yes, never quit smoking (smoking _ years, daily _ root)	Drinking, drinking __ years, __ two per day (fill in two numbers, separated by commas)	3 shots have been given	hypertension.	no	There is no	2 weeks of COVID-19 infection - Feb	Test positive for COVID-19 antigen	39.1-40 ℃	no	Fever ┋ headache and sore throat ┋ cold and muscle aches ┋ weakness and fatigue	Ibuprofen	Very high	Medium	Almost every time or every time	Asexual activities	Almost every time or every time	No attempts at sexual intercourse	Not difficult	No attempts at sexual intercourse	Almost every time or every time	No attempts at sexual intercourse	3	2	0	2	0	1	2	2	2	2	Quite intense	Very weak	easy	Somewhat difficult	easy	Somewhat easy	easy	Somewhat easy	Extremely satisfied	A little unfulfilled	A little worried	Not worried	Dying to understand	Weak body and decreased physical strength	(Skip)
Yes, never quit smoking (smoking _ years, _ roots a day) 〖 510 roots 〗	(Fill in two numbers, separated by commas) 〖10,1〗	2 doses have been inoculated	no	no	Erectile dysfunction	Within 2 weeks of contracting COVID-19	Positive nucleic acid test	38.1-39 ℃	no	Fever ┋ cold and muscle soreness ┋ dry cough and chest tightness ┋ loss of smell and taste	Ibuprofen ┋ Other (fill in specific drugs)〖 mabaloxavir 〗	high	Medium	Almost every time or every time	Sometimes or about half the time	Almost every time or every time	Sometimes or about half the time	Not difficult	Somewhat difficult	Almost every time or every time	Sometimes or about half the time	0	1	0	1	0	0	1	1	0	1	Quite intense	A little weak	easy	Somewhat difficult	easy	Somewhat difficult	easy	Somewhat difficult	Very content	A little unfulfilled	A little worried	Not worried	Dying to understand	Weakness and decreased physical strength ┋ fear of aggravation and recovery from illness caused by strenuous activity ┋ Other reasons (please fill in)〖 decreased desire 〗	(Skip)
No, non-smoker	Drinking, drinking for __ years, __ twice a day (fill in two numbers, separated by commas) 〖 15,2 〗	3 shots have been given	no	no	There is no	2 weeks of COVID-19 infection - Feb	Positive based on symptoms	37.1-38 ℃	no	Headache and sore throat ┋ chills and sore muscles	Ibuprofen	high	high	Almost every time or every time	Asexual activities	Almost every time or every time	No attempts at sexual intercourse	No attempts at sexual intercourse	No attempts at sexual intercourse	Most times	No attempts at sexual intercourse	0	0	0	0	0	0	0	0	0	0	Quite intense	Quite intense	easy	easy	easy	easy	easy	easy	Very content	Very content	Not worried	Dunno	Rather want to know	Worry that strenuous activity may aggravate the illness and interfere with recovery	(Skip)
No, non-smoker	Never drink alcohol	3 shots have been given	Respiratory diseases	no	There is no	2 weeks of COVID-19 infection - Feb	Test positive for COVID-19 antigen	38.1-39 ℃	no	Fever ┋ cold and sore muscles	Cough and expectorant medicines, such as Pei Pa Koa, strong Loquat syrup, etc. ┋ Other (Fill in specific medicines)〖 Voltaolin 〗	high	Medium	Most times	Asexual activities	Almost every time or every time	No attempts at sexual intercourse	Not difficult	No attempts at sexual intercourse	Most times	No attempts at sexual intercourse	1	1	1	2	0	0	0	0	1	1	A little weak	No sex drive	Somewhat easy	No sex drive	easy	difficult	easy	Somewhat difficult	Very content	A little unfulfilled	Not worried	A little worried	Dying to understand	Physical weakness, decreased physical strength ┋ psychological anxiety ┋ worry that strenuous activity may aggravate the condition and affect the recovery of the disease	(Skip)
Yes, always smoking (smoking _ years, every day _ root) 〖25.20〗	Never drink alcohol	2 doses have been inoculated	no	no	There is no	Within 2 weeks of contracting COVID-19	Positive nucleic acid test	38.1-39 ℃	no	Fever ┋ cold and muscle aches ┋ weakness and fatigue ┋ hoarseness	Not taking any medication	Very high	Very high	Almost every time or every time	Asexual activities	Almost every time or every time	No attempts at sexual intercourse	Not difficult	No attempts at sexual intercourse	Almost every time or every time	No attempts at sexual intercourse	0	0	0	0	0	0	0	0	0	0	Extremely strong	A little intense	Extremely easy	Somewhat easy	Extremely easy	easy	Extremely easy	easy	Extremely satisfied	Very content	Not worried	Not worried	Don't really want to know, fine	Physical weakness, decreased physical strength ┋ fear that strenuous activity may aggravate the condition and affect the recovery from the disease	(Skip)
No, non-smoker	Drinking alcohol for __ years, __ two per day (Fill in two numbers, separated by commas) 〖2 1〗	3 shots have been given	Others 〖 allergic rhinitis 〗	no	There is no	Post-covid-19 / recovery period (February-March)	Positive nucleic acid test	37.1-38 ℃	no	Cold and muscle soreness ┋ weakness and fatigue	Other (fill in specific drug)〖 cold dropping pills 〗	Very high	Very high	Almost every time or every time	Asexual activities	Almost every time or every time	No attempts at sexual intercourse	Not difficult	No attempts at sexual intercourse	Most times	No attempts at sexual intercourse	4	0	1	0	0	0	0	0	1	0	Quite intense	A little intense	easy	easy	easy	easy	easy	easy	Very content	Very content	Not worried	Not worried	General	Worry that strenuous activity may aggravate the illness and interfere with recovery	(Skip)
Yes, never quit smoking (smoking _ years, daily _ root)	Drinking, drinking __ years, __ two per day (fill in two numbers, separated by commas)	3 shots have been given	no	no	There is no	Within 2 weeks of contracting COVID-19	Positive nucleic acid test	38.1-39 ℃	no	Fever ┋ cold and muscle soreness ┋ weakness and fatigue	Ibuprofen ┋ Lianhua Qingwen capsule	Medium	Medium	Almost every time or every time	Almost every time or every time	Almost every time or every time	Almost every time or every time	Not difficult	Not difficult	Almost every time or every time	Almost every time or every time	2	2	2	2	2	2	2	2	2	2	A little intense	A little intense	Somewhat difficult	Somewhat easy	Somewhat easy	Somewhat easy	Somewhat easy	Somewhat easy	A little content	A little content	A little worried	A little worried	Rather want to know	Weak body and decreased physical strength	(Skip)
Yes, never quit smoking (smoking _ years, daily _ root)	Never drink alcohol	2 doses have been inoculated	Diabetes or elevated state of blood sugar	no	There is no	2 weeks of COVID-19 infection - Feb	Positive nucleic acid test	40.1-41 ℃	no	Fever ┋ weakness and fatigue ┋ loss of smell and taste	Ibuprofen	high	high	Only a few times	Asexual activities	No attempts at sexual intercourse	No attempts at sexual intercourse	No attempts at sexual intercourse	No attempts at sexual intercourse	No attempts at sexual intercourse	No attempts at sexual intercourse	2	0	0	0	0	0	0	0	0	0	A little intense	No sex drive	Somewhat easy	No sex drive	Extremely easy	Never had an erection	Somewhat easy	Have not had an orgasm	A little content	Unable to achieve orgasm	A little worried	A little worried	Rather want to know	Physical weakness, decreased physical strength ┋ fear that strenuous activity may aggravate the condition and affect the recovery from the disease	(Skip)
No, non-smoker	Drinking, drinking for __ years, __ twice a day (fill in two numbers, separated by commas) 〖10! 0.1〗	3 shots have been given	no	no	There is no	2 weeks of COVID-19 infection - Feb	Test positive for COVID-19 antigen	39.1-40 ℃	no	Fever ┋ cold and muscle soreness ┋ weakness and fatigue	Ibuprofen ┋ acetaminophen	Very high	Very high	Almost every time or every time	Almost every time or every time	Almost every time or every time	Almost every time or every time	Not difficult	Not difficult	Almost every time or every time	Almost every time or every time	0	0	0	0	0	0	0	0	0	0	Extremely strong	Extremely strong	Extremely easy	Extremely easy	Extremely easy	Extremely easy	Extremely easy	Extremely easy	Extremely satisfied	Extremely satisfied	Not worried	Not worried	Don't really want to know, fine	Worry that strenuous activity may aggravate the illness and interfere with recovery	(Skip)
Yes, never quit smoking (smoking _ years, _ cigarettes a day) 〖15 years, 30 cigarettes 〗	Drinking, drinking for __ years, __ two per day (fill in two numbers, separated by commas) 〖15 years, 2	3 shots have been given	no	no	There is no	Post-covid-19 / recovery period (February-March)	Test positive for COVID-19 antigen	38.1-39 ℃	no	Fever ┋ headache and sore throat ┋ weakness and fatigue ┋ loss of smell and taste	Gankang (Compound paraminophen and amylamine tablets)	Very high	Very high	Most times	Most times	Most times	Most times	Not difficult	Not difficult	Most times	Most times	1	0	0	3	0	0	0	0	0	0	A little weak	A little weak	easy	easy	easy	easy	easy	easy	Very content	Very content	A little worried	A little worried	Dying to understand	Weak body and decreased physical strength	(Skip)
No, non-smoker	Never drink alcohol	3 shots have been given	hypertension.	no	There is no	Within 2 weeks of contracting COVID-19	Positive based on symptoms	38.1-39 ℃	no	Fever ┋ cold and muscle soreness ┋ dry cough and chest tightness ┋ weakness and fatigue	Cough and expectorant medicine, such as Pei Pa Koa, loquat syrup, etc	Medium	Medium	Almost every time or every time	Almost every time or every time	Almost every time or every time	Most times	Not difficult	Not difficult	Most times	Most times	2	2	2	2	2	2	2	2	2	2	A little intense	A little weak	Somewhat easy	Somewhat easy	Somewhat easy	Somewhat easy	easy	easy	A little content	A little content	Not worried	Not worried	Rather want to know	Other reasons (please fill in)	(Skip)
Yes, never quit smoking (smoking _ years, _ roots per day) 〖0.5 years, 4 roots 〗	Former alcoholic, but now abstinent (drinking _ years, _ two cigarettes per day) 〖 drinking _ three years, less than one cigarette per day 〗	3 shots have been given	no	no	There is no	Within 2 weeks of contracting COVID-19	Positive nucleic acid test	38.1-39 ℃	no	Fever ┋ headache and sore throat ┋ chills and muscle aches ┋ loss of smell and taste ┋ hoarseness	Not taking any medication	Very high	Medium	Almost every time or every time	Sometimes or about half the time	Almost every time or every time	Sometimes or about half the time	Not difficult	Somewhat difficult	Most times	Only a few times	2	2	1	3	0	0	2	2	0	2	Quite intense	A little weak	easy	Somewhat difficult	easy	Somewhat difficult	easy	Somewhat difficult	Very content	A little unfulfilled	A little worried	A little worried	Rather want to know	Physical weakness, decreased physical strength ┋ fear that strenuous activity may aggravate the condition and affect the recovery from the disease	(Skip)
Yes, never quit smoking (smoking _ years, every day _ root) 〖6 7〗	Drinking, drinking for __ years, __ twice a day (fill in two numbers, separated by commas) 〖6, 〗	3 shots have been given	no	no	There is no	2 weeks of COVID-19 infection - Feb	Test positive for COVID-19 antigen	38.1-39 ℃	no	Fever ┋ headache and sore throat ┋ weakness and fatigue ┋ loss of smell and taste	Huoxiang Zhengqi liquid/capsule	high	Medium	Almost every time or every time	Almost every time or every time	Almost every time or every time	Almost every time or every time	Not difficult	Not difficult	Most times	Most times	2	2	2	2	3	2	2	2	2	2	A little intense	A little intense	Extremely easy	Extremely easy	Extremely easy	Extremely easy	Extremely easy	easy	A little unfulfilled	A little unfulfilled	Very worried	Very worried	Dying to understand	Physical weakness, decreased physical strength ┋ psychological anxiety	(Skip)
No, non-smoker	Never drink alcohol	3 shots have been given	Diabetes or elevated state of blood sugar	no	Other (please fill in the specific symptoms)〖 Yang fever that two days can not erect, fever after recovery	2 weeks of COVID-19 infection - Feb	Positive based on symptoms	37.1-38 ℃	no	Fever ┋ weakness and fatigue ┋ Other symptoms (please describe)〖 cold, low grade fever, fatigue and sleepiness 〗	Not taking any medication	high	high	Almost every time or every time	Asexual activities	Almost every time or every time	No attempts at sexual intercourse	Not difficult	Not difficult	Almost every time or every time	Almost every time or every time	2	2	1	1	0	0	0	0	1	1	A little intense	A little intense	Somewhat easy	Somewhat easy	easy	easy	easy	easy	Very content	Very content	A little worried	A little worried	Rather want to know	Other causes (please fill in)〖 There is no decline 〗	(Skip)
Yes, never quit smoking (Smoking _ years, daily _ roots) 〖3 years, 5 roots daily 〗	Never drink alcohol	4 doses have been inoculated	no	no	There is no	Post-covid-19 / recovery period (February-March)	Positive based on symptoms	37.1-38 ℃	no	Cold and sore muscles	Not taking any medication	There is no	high	Almost every time or every time	Most times	Most times	Most times	Not difficult	Not difficult	Almost every time or every time	Most times	0	0	0	0	4	4	0	0	0	0	Quite intense	Quite intense	easy	easy	Extremely easy	Extremely easy	Extremely easy	Extremely easy	Extremely satisfied	Extremely satisfied	A little worried	A little worried	Rather want to know	Physical weakness, decreased physical strength ┋ psychological anxiety ┋ worry that strenuous activity may aggravate the condition and affect the recovery of the disease	(Skip)
Former smoker, now quit (smoking _ years, daily _ heel)	Never drink alcohol	2 doses have been inoculated	Diabetes or elevated blood sugar ┋ Respiratory disease	no	There is no	Within 2 weeks of contracting COVID-19	Positive based on symptoms	37.1-38 ℃	no	Fever ┋ weakness and fatigue ┋ hoarseness	Not taking any medication	high	high	Almost every time or every time	Almost every time or every time	Almost every time or every time	Almost every time or every time	Not difficult	Not difficult	Almost every time or every time	Almost every time or every time	0	0	1	1	2	2	0	0	0	0	Quite intense	A little intense	easy	easy	easy	easy	easy	easy	Very content	Very content	Not worried	Not worried	Don't really want to know, fine	Weak body and decreased physical strength	(Skip)
Former smoker, now ex-smoker (smoking _ years, every day _ +) 〖43 years 30	Never drink alcohol	3 shots have been given	hypertension.	no	Erectile dysfunction	2 weeks of COVID-19 infection - Feb	Test positive for COVID-19 antigen	38.1-39 ℃	no	4. Fever ┋ headache and sore throat ┋ nausea and vomiting ┋ dry cough and chest tightness	Ibuprofen ┋ Gan Kang (Compound paracetamol and amylamine tablets)┋ cough and expectorant medicines, such as Pei Pa Koa, strong loquat syrup, etc	There is no	There is no	Asexual activities	Asexual activities	No attempts at sexual intercourse	No attempts at sexual intercourse	No attempts at sexual intercourse	No attempts at sexual intercourse	No attempts at sexual intercourse	No attempts at sexual intercourse	3	0	2	0	2	2	1	1	0	0	A little weak	No sex drive	Somewhat easy	No sex drive	Somewhat difficult	Somewhat difficult	Extremely easy	difficult	A little content	A little unfulfilled	Not worried	Not worried	General	Other causes (please fill in)〖 Do not want 〗	(Skip)
Yes, never quit smoking (smoking _ years, daily _ root)	Drinking, drinking __ years, __ two per day (fill in two numbers, separated by commas)	3 shots have been given	no	no	There is no	Within 2 weeks of contracting COVID-19	Test positive for COVID-19 antigen	38.1-39 ℃	Yes, recovered and discharged from hospital	Fever ┋ headache and sore throat ┋ weakness and fatigue	Ibuprofen	high	high	Almost every time or every time	Almost every time or every time	Almost every time or every time	Almost every time or every time	Not difficult	Not difficult	Almost every time or every time	Almost every time or every time	3	2	3	3	3	3	3	2	1	1	A little weak	A little weak	Somewhat easy	Somewhat easy	Somewhat easy	Somewhat easy	Somewhat easy	Somewhat easy	A little content	A little content	Not worried	Not worried	Rather want to know	Physical weakness, decreased physical strength ┋ fear that strenuous activity may aggravate the condition and affect the recovery from the disease	(Skip)
No, non-smoker	Drinking, drinking __ years, __ two per day (fill in two numbers, separated by commas)	3 shots have been given	no	no	There is no	Within 2 weeks of contracting COVID-19	Positive based on symptoms	37.1-38 ℃	no	Cold and sore muscles	Not taking any medication	There is no	Very low	Almost every time or every time	Almost every time or every time	Almost every time or every time	Almost every time or every time	Not difficult	Not difficult	Almost every time or every time	Almost every time or every time	2	2	2	1	2	1	2	2	2	2	Quite intense	A little weak	easy	easy	Somewhat easy	easy	easy	Somewhat easy	Very content	Very content	A little worried	A little worried	Rather want to know	Mental anxiety	(Skip)
Yes, never quit smoking (smoking _ years, every day _ root) 〖 5,24 〗	Drinking, drinking for __ years, __ twice a day (fill in two numbers, separated by commas) 〖5, occasionally	2 doses have been inoculated	no	no	There is no	Within 2 weeks of contracting COVID-19	Test positive for COVID-19 antigen	39.1-40 ℃	no	Fever ┋ dry cough and chest tightness ┋ weakness and fatigue ┋ hoarseness	Ibuprofen ┋ Gankang (Compound paraminophen and amylamine tablets)	Very high	There is no	Almost every time or every time	Asexual activities	Almost every time or every time	No attempts at sexual intercourse	Not difficult	No attempts at sexual intercourse	Almost every time or every time	No attempts at sexual intercourse	0	0	0	0	0	2	0	4	0	4	Extremely strong	A little weak	Extremely easy	Somewhat difficult	Extremely easy	Somewhat easy	Extremely easy	Somewhat difficult	Extremely satisfied	A little unfulfilled	Very worried	Very worried	Dying to understand	Weak body and decreased physical strength	(Skip)
Yes, never quit smoking (smoking _ years, daily _ root)	Drinking, drinking for __ years, __ two per day (fill in two numbers, separated by commas) 〖 2 quantities of white wine per dinner 】	1 dose has been inoculated	no	no	There is no	Within 2 weeks of contracting COVID-19	Positive nucleic acid test	37.1-38 ℃	no	Fever ┋ headache and sore throat ┋ cold and muscle soreness ┋ dry cough and chest tightness ┋ fatigue and fatigue ┋ loss of smell and taste	Acetaminophen	Very high	Very low	Only a few times	Only a few times	Only a few times	Only a few times	difficult	difficult	Only a few times	Only a few times	2	2	2	2	2	2	1	2	2	2	Very weak	Very weak	difficult	difficult	difficult	difficult	difficult	difficult	Very unsatisfied	Very unsatisfied	Dunno	Dunno	Don't really want to know, fine	Weak body and decreased physical strength	(Skip)
No, non-smoker	Former alcoholic, now sober (alcoholic _ years, _ 2 cigarettes per day)	3 shots have been given	no	no	There is no	Post-covid-19 / recovery period (February-March)	Positive nucleic acid test	38.1-39 ℃	no	4. Fever ┋ dry cough and chest tightness	Gan Kang (Compound paracetamol and amylamine tablets)┋ cough and expectorant medicine, such as Pei Pa Koa, strong loquat syrup, etc	high	high	Almost every time or every time	Most times	No attempts at sexual intercourse	No attempts at sexual intercourse	Not difficult	No attempts at sexual intercourse	Almost every time or every time	No attempts at sexual intercourse	2	2	2	2	1	1	2	2	2	0	Quite intense	Quite intense	Somewhat easy	Somewhat easy	easy	easy	Somewhat easy	Somewhat easy	Very content	Very content	Not worried	A little worried	Rather want to know	Other reasons (please fill in)〖 failed to return home 〗	(Skip)
No, non-smoker	Drinking, drinking for __ years, __ twice a day (fill in two numbers, separated by commas) 〖14〗	2 doses have been inoculated	High blood pressure ┋ diabetes or elevated blood sugar state	no	There is no	Post-covid-19 / recovery period (February-March)	Positive nucleic acid test	39.1-40 ℃	no	fever.	Ibuprofen	Medium	Medium	Most times	Asexual activities	Almost every time or every time	No attempts at sexual intercourse	Not difficult	No attempts at sexual intercourse	Almost every time or every time	No attempts at sexual intercourse	3	0	4	0	4	0	0	0	0	0	A little intense	No sex drive	Somewhat easy	No sex drive	easy	Somewhat easy	easy	Somewhat difficult	Very content	A little content	Not worried	Not worried	Don't really want to know, fine	Weak body and decreased physical strength	(Skip)
Yes, never quit smoking (smoking _ years, daily _ root)	Former alcoholic, now sober (alcoholic _ years, _ 2 cigarettes per day)	3 shots have been given	hypertension.	no	Erectile dysfunction	Within 2 weeks of contracting COVID-19	Test positive for COVID-19 antigen	38.1-39 ℃	no	Fever ┋ cold and muscle soreness ┋ weakness and fatigue ┋ loss of smell and taste	Other (Fill in specific drugs)〖 loxoprofen Sodium, Jinye Toxide Granules 〗	high	low	Almost every time or every time	Asexual activities	Most times	No attempts at sexual intercourse	Not difficult	No attempts at sexual intercourse	Most times	No attempts at sexual intercourse	1	0	3	0	0	3	0	2	1	2	Extremely strong	No sex drive	easy	Somewhat difficult	easy	Somewhat difficult	easy	Somewhat difficult	Very content	A little unfulfilled	A little worried	A little worried	Dying to understand	Weak body and decreased physical strength	(Skip)
No, non-smoker	Never drink alcohol	3 shots have been given	no	no	There is no	2 weeks of COVID-19 infection - Feb	Positive nucleic acid test	37.1-38 ℃	no	Cold and muscle soreness ┋ weakness and fatigue	Other (Fill in specific drugs)〖999 Cold Ling 〗	high	high	Almost every time or every time	Almost every time or every time	Almost every time or every time	Almost every time or every time	Not difficult	Not difficult	Almost every time or every time	Almost every time or every time	0	0	0	0	0	0	0	0	0	0	Quite intense	A little intense	Extremely easy	Extremely easy	Extremely easy	Extremely easy	Extremely easy	Extremely easy	Extremely satisfied	Extremely satisfied	Not worried	Not worried	Don't really want to know, fine	Weak body and decreased physical strength	(Skip)
Yes, never quit smoking (smoking _ years, every day _ root) 〖3,1〗	Never drink alcohol	4 doses have been inoculated	no	no	There is no	2 weeks of COVID-19 infection - Feb	Positive based on symptoms	38.1-39 ℃	no	Fever ┋ headache and sore throat ┋ chills and muscle aches ┋ loss of smell and taste	Other (fill in specific drug)〖 sodium diclofenate 〗	Very high	Very high	Asexual activities	Asexual activities	No attempts at sexual intercourse	No attempts at sexual intercourse	No attempts at sexual intercourse	No attempts at sexual intercourse	No attempts at sexual intercourse	No attempts at sexual intercourse	0	0	0	0	0	0	0	0	0	0	Extremely strong	A little weak	Extremely easy	easy	Extremely easy	Extremely easy	Extremely easy	Extremely easy	Extremely satisfied	Extremely satisfied	Not worried	Not worried	General	Weak body and decreased physical strength	(Skip)
No, non-smoker	Drinking alcohol for __ years, __ twice a day (fill in two numbers, separated by commas) 〖10 years, occasionally drinking alcohol 〗	3 shots have been given	Other 〖 lumbar disc herniation 〗	no	There is no	2 weeks of COVID-19 infection - Feb	Positive based on symptoms	38.1-39 ℃	no	Fever ┋ headache and sore throat ┋ nausea and vomiting ┋ chills and muscle soreness ┋ dry cough and chest tightness ┋ weakness and fatigue	Ibuprofen ┋ cough and expectorant medicines, such as Pei Pa Koa, strong loquat syrup, etc. ┋ Other (fill in the specific drugs)〖 Traditional Chinese Medicine 〗	high	Medium	Asexual activities	Asexual activities	No attempts at sexual intercourse	No attempts at sexual intercourse	No attempts at sexual intercourse	No attempts at sexual intercourse	No attempts at sexual intercourse	No attempts at sexual intercourse	2	2	3	3	1	1	0	0	1	1	Quite intense	A little intense	easy	Somewhat easy	easy	Somewhat easy	easy	easy	Very content	Very content	Not worried	Not worried	Rather want to know	Physical weakness, decreased physical strength ┋ psychological anxiety ┋ worry that strenuous activity may aggravate the condition and affect the recovery of the disease	(Skip)
No, non-smoker	Never drink alcohol	3 shots have been given	no	no	There is no	Never been infected	I am not infected yet	37.1-38 ℃	no	I have no symptoms	Cough and expectorant medicine, such as Pei Pa Koa, loquat syrup, etc	high	Medium	Almost every time or every time	Most times	Almost every time or every time	Most times	Not difficult	Somewhat difficult	Most times	No attempts at sexual intercourse	1	1	1	2	1	2	3	3	1	1	Quite intense	A little intense	Extremely easy	easy	easy	Somewhat easy	easy	Somewhat easy	Very content	A little content	Not worried	Not worried	General	Weak body and decreased physical strength	(Skip)
No, non-smoker	Never drink alcohol	3 shots have been given	no	no	There is no	Within 2 weeks of contracting COVID-19	Positive based on symptoms	38.1-39 ℃	no	Fever ┋ headache and sore throat ┋ weakness and fatigue	Gan Kang (Compound paracetamol and amylamine tablets)┋ cough and expectorant medicine, such as Pei Pa Koa, strong loquat syrup, etc	Very high	high	Almost every time or every time	Asexual activities	Almost every time or every time	No attempts at sexual intercourse	Not difficult	No attempts at sexual intercourse	Most times	No attempts at sexual intercourse	1	1	1	1	1	1	1	1	0	1	A little intense	Very weak	easy	Somewhat easy	easy	Somewhat easy	Somewhat easy	Somewhat easy	Very content	A little content	A little worried	Not worried	Rather want to know	Physical weakness, decreased physical strength ┋ fear that strenuous activity may aggravate the condition and affect the recovery from the disease	(Skip)
Yes, never quit smoking (smoking _ years, every day _ roots) 〖16 years 8 roots 〗	Never drink alcohol	3 shots have been given	no	no	There is no	Within 2 weeks of contracting COVID-19	Positive based on symptoms	39.1-40 ℃	no	Fever ┋ headache and sore throat ┋ cold and muscle aches ┋ weakness and fatigue	Ibuprofen ┋ acetaminophen	Very high	Very high	Almost every time or every time	Only a few times	Almost every time or every time	Almost every time or every time	Not difficult	Not difficult	Almost every time or every time	Almost every time or every time	0	0	0	0	0	0	0	0	0	0	A little intense	A little weak	Somewhat easy	Somewhat difficult	easy	Somewhat easy	easy	easy	Very content	Very content	A little worried	A little worried	General	Weak body and decreased physical strength	(Skip)
No, non-smoker	Never drink alcohol	3 shots have been given	no	no	Erectile dysfunction	2 weeks of COVID-19 infection - Feb	Test positive for COVID-19 antigen	38.1-39 ℃	no	Fever ┋ headache and sore throat ┋ cold and sore muscles ┋ hoarseness	Ibuprofen ┋ Gankang (Compound paraminophen and amylamine tablets)	high	Medium	Almost every time or every time	Almost every time or every time	Almost every time or every time	Almost every time or every time	Not difficult	Not difficult	Sometimes or about half the time	Only a few times	2	3	2	2	3	2	2	2	1	1	A little intense	A little weak	Somewhat easy	Somewhat difficult	Extremely easy	Extremely easy	Somewhat easy	Somewhat difficult	A little content	A little unfulfilled	A little worried	Not worried	Rather want to know	Weak body and decreased physical strength	(Skip)
Yes, never quit smoking (smoking _ years, every day _ root) 〖 1 pack a day for 25 years 〗	Never drink alcohol	2 doses have been inoculated	Others 〖 kidney deficiency 〗	no	Erectile dysfunction	Post-covid-19 / recovery period (February-March)	Positive based on symptoms	38.1-39 ℃	no	Fever ┋ cold and muscle soreness ┋ dry cough and chest tightness	Gankang (Compound paraminophen and amylamine tablets)	Medium	Very low	Asexual activities	Asexual activities	No attempts at sexual intercourse	No attempts at sexual intercourse	No attempts at sexual intercourse	No attempts at sexual intercourse	No attempts at sexual intercourse	No attempts at sexual intercourse	2	0	0	0	0	0	0	0	0	0	A little intense	No sex drive	No sex drive	No sex drive	Somewhat difficult	Never had an erection	Have not had an orgasm	Have not had an orgasm	A little unfulfilled	Very unsatisfied	Dunno	Dunno	Don't really want to know, fine	Weak body and decreased physical strength	(Skip)
No, non-smoker	Drinking, drinking __ years, __ two per day (fill in two numbers, separated by commas)	3 shots have been given	no	no	There is no	Within 2 weeks of contracting COVID-19	Test positive for COVID-19 antigen	38.1-39 ℃	no	Fever ┋ headache and sore throat ┋ cold and muscle soreness ┋ dry cough and chest tightness ┋ fatigue and fatigue ┋ loss of smell and taste ┋ hoarseness	Ibuprofen ┋ acetaminophen	Very high	low	Almost every time or every time	Almost every time or every time	Almost every time or every time	Almost every time or every time	Not difficult	Not difficult	Sometimes or about half the time	Most times	3	2	3	3	4	2	3	3	3	2	Very weak	No sex drive	difficult	difficult	Somewhat difficult	Somewhat difficult	Somewhat difficult	difficult	Very unsatisfied	Very unsatisfied	Dunno	Dunno	Don't really want to know, fine	Other reasons (please fill in)	(Skip)
No, non-smoker	Drinking, drinking for __ years, __ twice a day (fill in two numbers, separated by commas) [Occasional social drinking]	3 shots have been given	no	no	There is no	Post-covid-19 / recovery period (February-March)	Positive based on symptoms	38.1-39 ℃	no	Fever ┋ headache and sore throat ┋ cold and muscle sores ┋ dry cough and chest tightness ┋ weakness and fatigue ┋ Other symptoms (please specify)〖 sudden acute testicular pain for half a day 〗	Ibuprofen ┋ Lianhua Qingwen capsule ┋ cephalosporins	high	There is no	Almost every time or every time	Asexual activities	Almost every time or every time	No attempts at sexual intercourse	Not difficult	No attempts at sexual intercourse	Almost every time or every time	No attempts at sexual intercourse	0	0	0	0	0	0	0	0	4	0	Extremely strong	Very weak	Extremely easy	difficult	Extremely easy	difficult	Extremely easy	difficult	Extremely satisfied	A little unfulfilled	Very worried	Very worried	Dying to understand	Weak body and decreased physical strength	(Skip)
No, non-smoker	Former alcoholic, now sober (alcoholic _ years, _ 2 cigarettes per day)	Unvaccinated	hypertension.	no	Erectile dysfunction	2 weeks of COVID-19 infection - Feb	Positive based on symptoms	37.1-38 ℃	no	Headache and sore throat ┋ chills and sore muscles ┋ dry cough and chest tightness ┋ weakness and fatigue	Not taking any medication	Very low	Very low	Asexual activities	Asexual activities	No attempts at sexual intercourse	No attempts at sexual intercourse	No attempts at sexual intercourse	No attempts at sexual intercourse	No attempts at sexual intercourse	No attempts at sexual intercourse	1	0	0	0	0	0	0	0	0	0	A little weak	No sex drive	Somewhat easy	Somewhat difficult	easy	Never had an erection	easy	Somewhat difficult	Very content	Very unsatisfied	Not worried	Not worried	General	Physical weakness, decreased physical strength ┋ fear that strenuous activity may aggravate the condition and affect the recovery from the disease	(Skip)
No, non-smoker	Never drink alcohol	3 shots have been given	no	no	There is no	2 weeks of COVID-19 infection - Feb	Positive based on symptoms	39.1-40 ℃	no	Fever ┋ headache and sore throat ┋ cold and muscle aches ┋ dry cough and chest tightness	Ibuprofen ┋ Lianhua Qingwen capsule	Very high	Very high	Almost every time or every time	Almost every time or every time	Almost every time or every time	Almost every time or every time	Not difficult	Not difficult	Almost every time or every time	Almost every time or every time	0	0	0	0	0	0	0	0	0	0	Extremely strong	Extremely strong	Somewhat easy	Somewhat easy	Extremely easy	Extremely easy	Extremely easy	Extremely easy	Extremely satisfied	Extremely satisfied	Dunno	Dunno	General	Other Reasons (please fill in)〖 none	(Skip)
Yes, never quit smoking (smoking _ years, every day _ root) 〖 occasional smoking 〗	Drinking, drinking __ years, __ two per day (fill in two numbers, separated by commas)	2 doses have been inoculated	no	no	There is no	Post-covid-19 / recovery period (February-March)	Positive based on symptoms	38.1-39 ℃	no	Fever ┋ headache and sore throat ┋ cold and muscle soreness ┋ dry cough and chest tightness ┋ fatigue and fatigue ┋ loss of smell and taste	Ibuprofen ┋ cough and phlegm reliever such as Pei Pa Koa, strong loquat syrup, etc	Medium	Medium	Most times	Most times	Most times	Most times	Somewhat difficult	Somewhat difficult	Most times	Most times	0	0	0	0	4	4	4	4	4	4	Quite intense	Quite intense	easy	easy	easy	Somewhat easy	easy	easy	Very content	Very content	Very worried	Very worried	Rather want to know	Physical weakness, decreased physical strength ┋ psychological anxiety ┋ worry that strenuous activity may aggravate the condition and affect the recovery of the disease	(Skip)
No, non-smoker	Never drink alcohol	3 shots have been given	no	no	There is no	2 weeks of COVID-19 infection - Feb	Test positive for COVID-19 antigen	40.1-41 ℃	no	Fever ┋ headache and sore throat ┋ cold and sore muscles ┋ weakness and fatigue ┋ hoarseness	Acetaminophen ┋ cough and expectorant medicine, such as Pei Pa Koa and loquat syrup	Very high	high	Asexual activities	Asexual activities	Almost every time or every time	No attempts at sexual intercourse	Not difficult	No attempts at sexual intercourse	Almost every time or every time	No attempts at sexual intercourse	2	0	3	0	1	0	2	0	1	0	Quite intense	A little weak	easy	Somewhat easy	easy	easy	easy	easy	Very content	A little content	A little worried	A little worried	Rather want to know	Physical weakness, decreased physical strength ┋ fear that strenuous activity may aggravate the condition and affect the recovery from the disease	(Skip)
Yes, never quit smoking (smoking _ years, every day _ root) 〖30 years 〗	Drinking, drinking for __ years, __ twice a day (fill in two numbers, separated by commas) 〖 occasionally 〗	3 shots have been given	no	hypertension.	Other (please fill in the symptoms)〖 varicose vas deferens 〗	Within 2 weeks of contracting COVID-19	Positive nucleic acid test	39.1-40 ℃	no	Fever ┋ weakness and fatigue ┋ Other symptoms (please describe)〖 dizziness 〗	Ibuprofen	Very high	Very high	Almost every time or every time	Almost every time or every time	Almost every time or every time	Almost every time or every time	Not difficult	Not difficult	Almost every time or every time	Almost every time or every time	3	3	2	2	3	3	4	4	4	4	Extremely strong	Quite intense	Extremely easy	Extremely easy	easy	easy	easy	easy	Very content	Very content	A little worried	A little worried	General	Physical weakness, decreased physical strength ┋ psychological anxiety ┋ worry that strenuous activity may aggravate the condition and affect the recovery of the disease	(Skip)
Yes, never quit smoking (smoking _ years, daily _ root)	Drinking, drinking for __ years, __ twice a day (fill in two numbers, separated by commas) 〖 15 〗	Unvaccinated	hypertension.	no	There is no	Within 2 weeks of contracting COVID-19	Positive based on symptoms	37.1-38 ℃	no	fever.	Other (fill in specific drugs)〖 ivermectin 〗	Very high	Very high	Almost every time or every time	Almost every time or every time	Almost every time or every time	Almost every time or every time	Not difficult	Not difficult	Almost every time or every time	Almost every time or every time	0	0	0	0	0	0	0	0	0	0	Quite intense	Quite intense	easy	easy	easy	easy	easy	easy	Very content	Very content	Very worried	Very worried	Dying to understand	Worry that strenuous activity may aggravate the illness and interfere with recovery	(Skip)
No, non-smoker	Never drink alcohol	2 doses have been inoculated	no	no	There is no	Within 2 weeks of contracting COVID-19	Positive based on symptoms	38.1-39 ℃	no	Headache and sore throat ┋ dry cough and chest tightness ┋ loss of smell and taste	Ibuprofen ┋ cough and phlegm reliever such as Pei Pa Koa, strong loquat syrup, etc	Very high	Medium	Almost every time or every time	Sometimes or about half the time	Almost every time or every time	Sometimes or about half the time	Not difficult	Somewhat difficult	Almost every time or every time	Most times	2	2	2	2	1	1	2	2	4	4	Quite intense	Quite intense	Extremely easy	Somewhat easy	Extremely easy	Somewhat difficult	Extremely easy	easy	Very content	Very content	Very worried	Very worried	Rather want to know	Physical weakness, decreased physical strength ┋ psychological anxiety ┋ worry that strenuous activity may aggravate the condition and affect the recovery of the disease	(Skip)
No, non-smoker	Never drink alcohol	4 doses have been inoculated	no	no	Ejaculatory dysfunction	Within 2 weeks of contracting COVID-19	Test positive for COVID-19 antigen	38.1-39 ℃	no	Fever ┋ cold and muscle soreness ┋ loss of smell and taste	Ibuprofen ┋ acetaminophen	high	high	Almost every time or every time	Most times	Almost every time or every time	Most times	Not difficult	Not difficult	Most times	Little or none	3	4	3	4	3	4	3	4	3	4	A little intense	A little weak	Somewhat easy	Somewhat difficult	Somewhat easy	Somewhat difficult	Somewhat easy	Somewhat difficult	A little content	A little unfulfilled	A little worried	Not worried	Rather want to know	Physical weakness, decreased physical strength ┋ fear that strenuous activity may aggravate the condition and affect the recovery from the disease	(Skip)
No, non-smoker	Never drink alcohol	2 doses have been inoculated	Respiratory diseases	no	Pain and discomfort in the testis perineum	2 weeks of COVID-19 infection - Feb	Positive nucleic acid test	38.1-39 ℃	no	Fever ┋ cold and muscle soreness ┋ weakness and fatigue ┋ Other symptoms (please describe)	Acetaminophen ┋ cough and expectorant medicine, such as Pei Pa Koa and loquat syrup	high	There is no	Almost every time or every time	Asexual activities	No attempts at sexual intercourse	No attempts at sexual intercourse	Not difficult	No attempts at sexual intercourse	Almost every time or every time	No attempts at sexual intercourse	4	0	3	0	0	0	0	0	1	0	Quite intense	No sex drive	easy	No sex drive	Extremely easy	Never had an erection	Somewhat easy	Have not had an orgasm	Very content	Unable to achieve orgasm	Very worried	Very worried	Dying to understand	Physical weakness, decreased physical strength ┋ psychological anxiety ┋ worry that strenuous activity may aggravate the condition and affect the recovery of the disease	(Skip)
Yes, never quit smoking (smoking _ years, every day _ root) 〖 10,30 〗	Drinking, drinking for __ years, __ twice a day (fill in two numbers, separated by commas) 〖5, social interaction 〗	4 doses have been inoculated	no	no	There is no	Within 2 weeks of contracting COVID-19	Positive nucleic acid test	38.1-39 ℃	no	Fever ┋ cold and sore muscles	Ibuprofen	Very high	Very high	Almost every time or every time	Almost every time or every time	Almost every time or every time	Almost every time or every time	Not difficult	Have difficulties	Most times	Almost every time or every time	0	1	0	0	0	0	0	0	1	1	A little intense	A little intense	Somewhat easy	Somewhat easy	Extremely easy	Extremely easy	Extremely easy	Extremely easy	Very content	Very content	A little worried	Very worried	Dying to understand	Psychological anxiety ┋ worry that strenuous activities will aggravate the condition and affect the recovery of the disease	(Skip)
No, non-smoker	Never drink alcohol	3 shots have been given	Diabetes or elevated state of blood sugar	no	Erectile dysfunction	2 weeks of COVID-19 infection - Feb	Positive nucleic acid test	38.1-39 ℃	no	Headache and sore throat ┋ chills and sore muscles ┋ weakness and fatigue	Acetaminophen ┋ cephalosporins ┋ cough and expectorant medicines, such as Pei Pa Koa, strong loquat syrup and other ┋ hormones, such as dexamethasone, prednisone and so on	low	Very low	Sometimes or about half the time	Only a few times	Most times	Sometimes or about half the time	Somewhat difficult	Have difficulties	Most times	Sometimes or about half the time	3	2	3	2	2	3	2	3	2	2	Quite intense	A little weak	Somewhat easy	Somewhat difficult	Somewhat difficult	Somewhat difficult	easy	Somewhat easy	A little content	A little unfulfilled	A little worried	Not worried	Rather want to know	Weak body and decreased physical strength	(Skip)
No, non-smoker	Drinking, drinking for __ years, __ twice a day (fill in two numbers, separated by commas) 〖81〗	1 dose has been inoculated	no	Autoimmune disease	There is no	2 weeks of COVID-19 infection - Feb	Positive based on symptoms	38.1-39 ℃	no	Fever ┋ headache and sore throat ┋ cold and muscle soreness ┋ dry cough and chest tightness ┋ fatigue and fatigue ┋ loss of smell and taste	Other (fill in specific drugs)〖 herbal tea 〗	Medium	Very low	Most times	Sometimes or about half the time	Most times	Sometimes or about half the time	Not difficult	Somewhat difficult	Almost every time or every time	Sometimes or about half the time	1	2	1	2	0	2	1	1	0	0	A little intense	Very weak	easy	Somewhat difficult	easy	Somewhat difficult	Somewhat easy	easy	A little content	A little unfulfilled	Not worried	Not worried	General	Weak body and decreased physical strength	(Skip)
No, non-smoker	Never drink alcohol	3 shots have been given	no	no	Erectile dysfunction	2 weeks of COVID-19 infection - Feb	Test positive for COVID-19 antigen	39.1-40 ℃	no	Fever ┋ headache and sore throat ┋ nausea and vomiting ┋ chills and muscle soreness ┋ dry cough and chest tightness ┋ weakness and fatigue	Acetaminophen	Medium	low	Most times	Only a few times	Most times	Little or none	Somewhat difficult	Have difficulties	Sometimes or about half the time	Little or none	2	4	2	3	1	3	2	3	1	3	A little intense	A little weak	Somewhat easy	Somewhat difficult	Somewhat easy	Somewhat difficult	Somewhat easy	Somewhat difficult	A little content	A little unfulfilled	A little worried	A little worried	Rather want to know	Physical weakness, decreased physical strength ┋ psychological anxiety ┋ worry that strenuous activity may aggravate the condition and affect the recovery of the disease	(Skip)
Yes, never quit smoking (smoking _ years, every day _ root) 〖 12,14 〗	Drinking, drinking for __ years, __ twice a day (fill in two numbers, separated by commas) 〖10, 4 twice a week	3 shots have been given	Respiratory diseases	no	There is no	2 weeks of COVID-19 infection - Feb	Positive nucleic acid test	38.1-39 ℃	no	Fever ┋ headache and sore throat	Ibuprofen ┋ Lianhua Qingwen capsule ┋ cough and phlegm reliever, such as Pei Pa Koa, strong loquat syrup, etc	Very high	Very high	Almost every time or every time	Almost every time or every time	Almost every time or every time	Almost every time or every time	Not difficult	Not difficult	Almost every time or every time	Almost every time or every time	0	0	0	0	0	0	0	0	1	1	A little intense	A little intense	Somewhat easy	Somewhat easy	Extremely easy	Extremely easy	Somewhat easy	Somewhat easy	A little content	A little content	Not worried	Not worried	General	Physical weakness, decreased physical strength ┋ fear that strenuous activity may aggravate the condition and affect the recovery from the disease	(Skip)
No, non-smoker	Used to drink alcohol, but now abstain from it (drinking _ years, _ twice a day) 〖8 1〗	3 shots have been given	no	Other 〖 hepatitis B 〗	There is no	Post-covid-19 / recovery period (February-March)	Positive nucleic acid test	39.1-40 ℃	no	Fever ┋ headache and sore throat ┋ chills and muscle aches ┋ loss of smell and taste ┋ hoarseness	Ibuprofen ┋ Gankang (Compound paracetamol and amylamine tablets)┋ acetaminophen ┋ cough and expectorant medicine, such as Pei Pa Koa, strong loquat syrup, etc	high	Medium	Asexual activities	Asexual activities	No attempts at sexual intercourse	No attempts at sexual intercourse	No attempts at sexual intercourse	No attempts at sexual intercourse	No attempts at sexual intercourse	No attempts at sexual intercourse	0	0	2	3	2	2	2	3	1	1	Extremely strong	A little weak	easy	Somewhat difficult	easy	Somewhat difficult	Somewhat easy	easy	A little unfulfilled	A little content	A little worried	A little worried	Rather want to know	Physical weakness, decreased physical strength ┋ psychological anxiety	(Skip)
No, non-smoker	Drinking, drinking for __ years, __ two per day (Fill in two numbers, separated by commas) 〖30,1〗	3 shots have been given	Others 〖 prostate calcification 〗	Respiratory diseases	Pain and discomfort in the testis perineum	2 weeks of COVID-19 infection - Feb	Positive based on symptoms	38.1-39 ℃	no	Fever ┋ cold and muscle soreness ┋ dry cough and chest tightness ┋ weakness and fatigue ┋ loss of smell and taste	Not taking any medication	high	low	Almost every time or every time	Most times	Most times	Most times	Somewhat difficult	Have difficulties	Most times	Most times	0	2	3	3	0	0	0	0	0	0	A little intense	A little intense	easy	easy	easy	Somewhat easy	easy	easy	Very content	Very content	A little worried	A little worried	Dying to understand	Weak body and decreased physical strength	(Skip)
Yes, never quit smoking (smoking _ years, _ cigarettes a day) 〖20 years ~ 20	Never drink alcohol	3 shots have been given	no	no	There is no	2 weeks of COVID-19 infection - Feb	Positive based on symptoms	38.1-39 ℃	no	Cold and muscle aches ┋ loss of smell and taste	Ibuprofen	Very high	high	Almost every time or every time	Almost every time or every time	Almost every time or every time	Almost every time or every time	Not difficult	Not difficult	Most times	Most times	0	0	0	0	0	0	0	0	0	0	A little intense	A little weak	Somewhat difficult	Somewhat difficult	easy	Somewhat easy	Somewhat difficult	Somewhat difficult	A little content	A little content	Not worried	Not worried	General	Weak body and decreased physical strength	(Skip)
Yes, never quit smoking (smoking _ years, every day _ root) 〖10 10〗	Never drink alcohol	3 shots have been given	no	no	There is no	Within 2 weeks of contracting COVID-19	Test positive for COVID-19 antigen	38.1-39 ℃	no	Fever ┋ cold and sore muscles	Ibuprofen	Very high	Very high	Almost every time or every time	Almost every time or every time	Almost every time or every time	Almost every time or every time	Not difficult	Not difficult	Almost every time or every time	Almost every time or every time	0	0	0	0	0	0	0	0	0	0	A little intense	A little intense	Somewhat easy	Somewhat easy	easy	easy	easy	easy	Very content	Very content	Not worried	Not worried	Rather want to know	Other Reasons (please fill in)〖 none	(Skip)
No, non-smoker	Never drink alcohol	3 shots have been given	no	no	There is no	Within 2 weeks of contracting COVID-19	Test positive for COVID-19 antigen	38.1-39 ℃	no	Fever ┋ headache and sore throat ┋ weakness and fatigue	Ibuprofen	Very high	Very high	Almost every time or every time	Almost every time or every time	Almost every time or every time	No attempts at sexual intercourse	Not difficult	No attempts at sexual intercourse	Almost every time or every time	No attempts at sexual intercourse	3	3	3	3	1	1	2	2	3	3	A little intense	A little weak	Somewhat easy	Somewhat difficult	easy	Somewhat easy	Somewhat easy	Somewhat easy	A little content	A little content	A little worried	A little worried	Rather want to know	Physical weakness, decreased physical strength ┋ fear that strenuous activity may aggravate the condition and affect the recovery from the disease	(Skip)
Yes, never quit smoking (smoking _ years, daily _ root)	Drinking, drinking __ years, __ two per day (fill in two numbers, separated by commas)	3 shots have been given	no	no	There is no	Within 2 weeks of contracting COVID-19	Positive based on symptoms	38.1-39 ℃	no	Fever ┋ headache and sore throat ┋ weakness and fatigue	Ibuprofen ┋ cough and phlegm reliever such as Pei Pa Koa, strong loquat syrup, etc	high	high	Most times	Most times	Most times	Most times	Somewhat difficult	Somewhat difficult	Most times	Most times	1	1	1	1	1	1	1	1	1	1	A little weak	A little intense	Somewhat easy	Somewhat easy	Somewhat easy	Somewhat easy	Somewhat easy	Somewhat easy	A little unfulfilled	A little content	A little worried	A little worried	General	Weak body and decreased physical strength	(Skip)
No, non-smoker	Never drink alcohol	3 shots have been given	no	no	There is no	2 weeks of COVID-19 infection - Feb	Positive nucleic acid test	37.1-38 ℃	no	Headache and sore throat ┋ chills and sore muscles ┋ weakness and fatigue	Ibuprofen ┋ Gankang (Compound paraminophen and amylamine tablets)┋ Lianhua Qingwen capsule ┋ roxithromycin ┋ cephalosporin	There is no	Very low	Little or none	Little or none	Little or none	Little or none	Not difficult	No attempts at sexual intercourse	Little or none	Little or none	2	2	2	2	2	2	2	2	2	2	A little intense	A little weak	easy	Somewhat difficult	easy	Somewhat difficult	easy	Somewhat difficult	Very content	A little unfulfilled	A little worried	A little worried	General	Mental anxiety	(Skip)
No, non-smoker	Never drink alcohol	3 shots have been given	no	no	Pain and discomfort in the testis perineum	Within 2 weeks of contracting COVID-19	Positive nucleic acid test	38.1-39 ℃	no	Fever ┋ headache and sore throat ┋ cold and muscle soreness ┋ dry cough and chest tightness ┋ fatigue and fatigue ┋ loss of smell and taste ┋ hoarseness	Ibuprofen ┋ Gankang (Compound paracetamol and amylamine tablets)┋ acetaminophen ┋ cough and expectorant medicine, such as Pei Pa Koa, strong loquat syrup, etc	Very high	low	Almost every time or every time	Sometimes or about half the time	Almost every time or every time	Sometimes or about half the time	Somewhat difficult	Somewhat difficult	Most times	Sometimes or about half the time	2	4	2	4	1	3	2	4	1	4	Quite intense	Very weak	easy	Somewhat easy	easy	easy	easy	easy	Very content	A little unfulfilled	Very worried	A little worried	Rather want to know	Physical weakness, decreased physical strength ┋ psychological anxiety ┋ worry that strenuous activity may aggravate the condition and affect the recovery of the disease	(Skip)
No, non-smoker	Former alcoholic but now abstinent (drinking _ years, _ twice a day) 〖10, 1〗	1 dose has been inoculated	no	no	There is no	2 weeks of COVID-19 infection - Feb	Test positive for COVID-19 antigen	37.1-38 ℃	no	Weakness and fatigue	Gankang (Compound paraminophen and amylamine tablets)	Very high	Very high	Almost every time or every time	Asexual activities	Almost every time or every time	No attempts at sexual intercourse	Not difficult	No attempts at sexual intercourse	Almost every time or every time	No attempts at sexual intercourse	0	0	0	0	0	0	0	0	0	0	A little intense	A little weak	easy	Somewhat easy	Extremely easy	easy	Extremely easy	Extremely easy	Extremely satisfied	Extremely satisfied	Not worried	Not worried	General	Worry that strenuous activity may aggravate the illness and interfere with recovery	(Skip)
Former smoker, now quit (smoking _ years, daily _ heel)	Drinking, drinking __ years, __ two per day (fill in two numbers, separated by commas)	3 shots have been given	no	no	There is no	Within 2 weeks of contracting COVID-19	Test positive for COVID-19 antigen	37.1-38 ℃	no	Fever ┋ headache and sore throat ┋ loss of smell and taste	Not taking any medication	Medium	Medium	Most times	Only a few times	Almost every time or every time	Most times	Not difficult	Not difficult	Most times	Almost every time or every time	3	2	3	2	0	0	0	0	0	0	A little intense	A little weak	Somewhat easy	Somewhat difficult	Extremely easy	Somewhat easy	Somewhat easy	Somewhat easy	Very content	Very content	A little worried	A little worried	Rather want to know	Physical weakness, decreased physical strength ┋ psychological anxiety ┋ worry that strenuous activity may aggravate the condition and affect the recovery of the disease	(Empty)
No, non-smoker	Never drink alcohol	3 shots have been given	no	no	There is no	Within 2 weeks of contracting COVID-19	Positive nucleic acid test	39.1-40 ℃	no	Fever ┋ headache and sore throat ┋ cold and muscle soreness ┋ dry cough and chest tightness ┋ weakness and fatigue	Acetaminophen	high	Medium	Almost every time or every time	Only a few times	Almost every time or every time	Most times	Not difficult	Not difficult	Most times	Most times	4	3	0	0	0	0	2	2	3	3	Quite intense	A little weak	easy	Somewhat difficult	Extremely easy	Somewhat difficult	Somewhat easy	Somewhat difficult	Very content	A little unfulfilled	A little worried	Very worried	Dying to understand	Other reasons (please fill in)	(Skip)
No, non-smoker	Drinking, drinking for __ years, __ two cigarettes per day (fill in two numbers, separated by commas) 〖 25,3 〗	3 shots have been given	Hypertension ┋ respiratory disease	no	There is no	2 weeks of COVID-19 infection - Feb	Positive nucleic acid test	39.1-40 ℃	no	Fever ┋ headache and sore throat ┋ cold and muscle aches ┋ weakness and fatigue	Ibuprofen	Very high	high	Almost every time or every time	Almost every time or every time	Almost every time or every time	Almost every time or every time	Not difficult	Not difficult	Almost every time or every time	Almost every time or every time	0	0	1	1	0	0	0	0	1	2	Extremely strong	Quite intense	Extremely easy	easy	Extremely easy	Extremely easy	Extremely easy	Somewhat easy	Extremely satisfied	Very content	Not worried	A little worried	Dying to understand	Physical weakness, decreased physical strength ┋ psychological anxiety ┋ worry that strenuous activity may aggravate the condition and affect the recovery of the disease	(Skip)
Yes, never quit smoking (smoking _ years, daily _ root)	Never drink alcohol	2 doses have been inoculated	no	no	There is no	Within 2 weeks of contracting COVID-19	Positive based on symptoms	38.1-39 ℃	no	Cold and sore muscles ┋ dry cough and chest tightness ┋ weakness and fatigue ┋ hoarseness	Ibuprofen ┋ Gan Kang (Compound paracetamol and amylamine tablets)┋ cough and expectorant medicines, such as Pei Pa Koa, strong loquat syrup, etc	high	Medium	Almost every time or every time	Most times	Almost every time or every time	Almost every time or every time	Not difficult	Not difficult	Almost every time or every time	Sometimes or about half the time	0	1	0	0	0	0	0	0	0	0	A little intense	A little weak	easy	Somewhat difficult	easy	easy	Extremely easy	Have not had an orgasm	Very content	Unable to achieve orgasm	A little worried	A little worried	Dying to understand	Physical weakness, decreased physical strength ┋ psychological anxiety ┋ worry that strenuous activity may aggravate the condition and affect the recovery of the disease	20
Yes, never quit smoking (Smoking _ years, _ cigarettes a day) 〖15 years, 10 cigarettes 〗	Drinking, drinking for __ years, __ twice a day (fill in two numbers, separated by commas) 〖 20,1 〗	2 doses have been inoculated	no	no	There is no	2 weeks of COVID-19 infection - Feb	Test positive for COVID-19 antigen	39.1-40 ℃	no	Fever ┋ cold and muscle soreness ┋ weakness and fatigue ┋ loss of smell and taste	Ibuprofen ┋ Other (fill in specific drug)〖 Tamiflu 〗	Very high	Very high	Most times	Asexual activities	Most times	No attempts at sexual intercourse	Not difficult	No attempts at sexual intercourse	Almost every time or every time	No attempts at sexual intercourse	1	1	4	4	1	1	3	3	3	3	A little intense	A little intense	easy	easy	easy	easy	easy	easy	Very content	Very content	Not worried	Not worried	Don't really want to know, fine	Weak body and decreased physical strength	15
No, non-smoker	Drinking, drinking for __ years, __ twice a day (fill in two numbers, separated by commas) 〖8, 1〗	Unvaccinated	no	no	There is no	2 weeks of COVID-19 infection - Feb	Test positive for COVID-19 antigen	39.1-40 ℃	no	Fever ┋ headache and sore throat ┋ cold and sore muscles ┋ weakness and fatigue ┋ hoarseness	Ibuprofen ┋ Gankang (Compound paraminophen and amylamine tablets)	Very high	Very low	Almost every time or every time	Asexual activities	Almost every time or every time	No attempts at sexual intercourse	Not difficult	No attempts at sexual intercourse	Almost every time or every time	No attempts at sexual intercourse	3	4	3	4	2	2	2	2	2	2	Quite intense	A little weak	easy	Somewhat difficult	easy	Somewhat difficult	easy	easy	Very content	A little content	A little worried	Not worried	Rather want to know	Weak body and decreased physical strength	(Skip)
Former smoker, now ex-smoker (smoked _ years, every day _ +) 〖 4,1 〗	Former alcoholic, now abstinence (alcoholic _ years, _ 2 per day) 〖20, 0.5〗	3 shots have been given	no	Autoimmune disease	There is no	2 weeks of COVID-19 infection - Feb	Test positive for COVID-19 antigen	38.1-39 ℃	no	Fever ┋ headache and sore throat ┋ cold and muscle soreness ┋ dry cough and chest tightness ┋ weakness and fatigue	Cephalosporins ┋ Other (fill in the specific drug)〖 Yupingfeng powder 〗	Medium	Very low	Only a few times	Asexual activities	Sometimes or about half the time	No attempts at sexual intercourse	Very difficult	Very difficult	Only a few times	Little or none	2	0	2	0	1	3	2	4	3	3	A little weak	No sex drive	Somewhat easy	No sex drive	Somewhat easy	difficult	Somewhat easy	Somewhat difficult	A little content	Very unsatisfied	A little worried	A little worried	Rather want to know	Weak body and decreased physical strength	5
No, non-smoker	Drinking alcohol for __ years, __ twice a day (fill in two numbers, separated by commas) 〖2, occasionally drink alcohol 〗	1 dose has been inoculated	no	no	There is no	Within 2 weeks of contracting COVID-19	Test positive for COVID-19 antigen	38.1-39 ℃	no	Fever ┋ cold and muscle soreness ┋ weakness and fatigue	Gankang (Compound paracetamol and amylamine tablets)┋ Lianhua Qingwen capsule	high	Medium	Almost every time or every time	Asexual activities	Most times	No attempts at sexual intercourse	Not difficult	No attempts at sexual intercourse	Most times	No attempts at sexual intercourse	1	1	1	1	1	1	1	1	2	3	A little intense	A little weak	easy	Somewhat difficult	easy	Somewhat easy	easy	Somewhat easy	A little content	A little unfulfilled	A little worried	A little worried	Rather want to know	Physical weakness, decreased physical strength ┋ psychological anxiety ┋ worry that strenuous activity may aggravate the condition and affect the recovery of the disease	(Skip)
Yes, never quit smoking (smoking _ years, every day _ root) 〖10〗	Former alcoholic, now sober (alcoholic _ years, _ 2 cigarettes per day)	3 shots have been given	no	no	Erectile dysfunction	2 weeks of COVID-19 infection - Feb	Positive nucleic acid test	38.1-39 ℃	no	Fever ┋ headache and sore throat ┋ cold and muscle aches ┋ weakness and fatigue	Cough and expectorant medicine, such as Pei Pa Koa, loquat syrup, etc	Medium	low	Almost every time or every time	Asexual activities	Most times	No attempts at sexual intercourse	Not difficult	No attempts at sexual intercourse	Most times	No attempts at sexual intercourse	3	0	3	0	2	0	4	0	4	0	A little intense	Very weak	Extremely easy	Somewhat difficult	easy	Somewhat difficult	Somewhat easy	Somewhat difficult	A little content	A little unfulfilled	Very worried	A little worried	Dying to understand	Weak body and decreased physical strength	10
No, non-smoker	Never drink alcohol	3 shots have been given	no	no	There is no	Post-covid-19 / recovery period (February-March)	Positive based on symptoms	38.1-39 ℃	no	Fever ┋ headache and sore throat ┋ cold and muscle aches ┋ weakness and fatigue	Ibuprofen ┋ cough and phlegm reliever such as Pei Pa Koa, strong loquat syrup, etc	Medium	Medium	Almost every time or every time	Almost every time or every time	Almost every time or every time	Almost every time or every time	Not difficult	Not difficult	Most times	Most times	0	0	1	1	0	0	2	2	1	1	A little intense	A little intense	Somewhat easy	Somewhat easy	Somewhat easy	Somewhat easy	easy	easy	A little content	A little content	Not worried	Not worried	General	Weak body and decreased physical strength	(Skip)
Yes, never quit smoking (smoking _ years, every day _ root) 〖10.20〗	Have been drinking alcohol for __ years, __ twice a day (fill in two numbers, separated by commas) 〖10.2〗	3 shots have been given	High blood pressure ┋ diabetes or elevated blood sugar state	no	There is no	Post-covid-19 / recovery period (February-March)	Test positive for COVID-19 antigen	38.1-39 ℃	no	Fever ┋ headache and sore throat ┋ nausea and vomiting ┋ chills and muscle soreness ┋ dry cough and chest tightness ┋ loss of smell and taste ┋ hoarseness	Acetaminophen ┋ Lianhua Qingwen capsule ┋ cephalosporins ┋ hormones, such as dexamethasone, prednisone, etc	Very high	Very high	Only a few times	Sometimes or about half the time	Sometimes or about half the time	Sometimes or about half the time	Not difficult	Not difficult	Only a few times	Only a few times	2	1	2	2	1	2	2	2	2	2	Quite intense	Extremely strong	Somewhat easy	easy	easy	easy	easy	easy	Very content	Very content	Not worried	Not worried	General	Worry that strenuous activity may aggravate the illness and interfere with recovery	10
No, non-smoker	Never drink alcohol	4 doses have been inoculated	no	no	There is no	Within 2 weeks of contracting COVID-19	Positive nucleic acid test	38.1-39 ℃	no	Fever ┋ headache and sore throat ┋ nausea and vomiting ┋ chills and muscle soreness ┋ dry cough and chest tightness ┋ fatigue and fatigue ┋ hoarseness	Cough and expectorant medicine, such as Pei Pa Koa, loquat syrup, etc	high	Medium	Almost every time or every time	Asexual activities	Almost every time or every time	No attempts at sexual intercourse	Not difficult	No attempts at sexual intercourse	Most times	No attempts at sexual intercourse	4	0	4	0	2	0	2	0	3	0	Quite intense	No sex drive	Extremely easy	difficult	Extremely easy	difficult	Extremely easy	Have not had an orgasm	A little unfulfilled	Unable to achieve orgasm	A little worried	Not worried	Don't really want to know, fine	Physical weakness, decreased physical strength ┋ fear that strenuous activity may aggravate the condition and affect the recovery from the disease	(Skip)
No, non-smoker	Never drink alcohol	3 shots have been given	no	no	There is no	2 weeks of COVID-19 infection - Feb	Positive based on symptoms	38.1-39 ℃	no	Fever ┋ headache and sore throat ┋ cold and sore muscles	Ibuprofen ┋ Gankang (Compound paracetamol andamine tablets)┋ Lianhua Qingwen capsule ┋ cough and expectorant medicine, such as Pei Pa Koa, strong loquat syrup, etc	high	Very high	Most times	Most times	Almost every time or every time	Almost every time or every time	Not difficult	Not difficult	Almost every time or every time	Almost every time or every time	1	1	0	0	0	0	1	1	1	1	Quite intense	A little intense	easy	Somewhat easy	easy	easy	easy	easy	Very content	Very content	Not worried	A little worried	Dying to understand	Physical weakness, decreased physical strength ┋ fear that strenuous activity may aggravate the condition and affect the recovery from the disease	(Skip)
No, non-smoker	Never drink alcohol	3 shots have been given	no	no	There is no	2 weeks of COVID-19 infection - Feb	Positive based on symptoms	38.1-39 ℃	no	Fever ┋ headache and sore throat ┋ weakness and fatigue ┋ hoarseness	Other (Fill in specific drugs)〖 Lanqin Oral Liquid 〗	high	Medium	Almost every time or every time	Asexual activities	Almost every time or every time	No attempts at sexual intercourse	Not difficult	No attempts at sexual intercourse	Most times	No attempts at sexual intercourse	4	1	2	1	1	0	1	0	1	1	A little intense	A little weak	easy	Somewhat difficult	easy	Somewhat difficult	easy	Have not had an orgasm	Very content	A little content	Dunno	Dunno	General	Physical weakness, decreased physical strength ┋ fear that strenuous activity may aggravate the condition and affect the recovery from the disease	(Skip)
Yes, never quit smoking (smoking _ years, every day _ root) 〖15〗	(Fill in two numbers, separated by commas) 〖30〗	3 shots have been given	no	no	There is no	2 weeks of COVID-19 infection - Feb	Positive nucleic acid test	38.1-39 ℃	no	fever.	Not taking any medication	high	high	Almost every time or every time	Almost every time or every time	Almost every time or every time	Almost every time or every time	Not difficult	Not difficult	Most times	Most times	2	2	2	2	2	2	2	2	2	2	A little intense	A little intense	Somewhat easy	Somewhat easy	Somewhat easy	Somewhat easy	Somewhat easy	Somewhat difficult	A little content	A little content	Not worried	Not worried	General	Other reasons (please fill in)	35
No, non-smoker	Never drink alcohol	3 shots have been given	hypertension.	hypertension.	There is no	Never been infected	I am not infected yet	37.1-38 ℃	no	I have no symptoms	Not taking any medication	high	high	Almost every time or every time	Almost every time or every time	Almost every time or every time	Almost every time or every time	Not difficult	Not difficult	Almost every time or every time	Almost every time or every time	0	0	0	0	0	0	0	0	0	0	Quite intense	Quite intense	easy	easy	easy	easy	easy	easy	Very content	Very content	Not worried	Not worried	Dying to understand	Worry that strenuous activity may aggravate the illness and interfere with recovery	(Skip)
Yes, always smoking (smoking _ years, every day _ root) 〖20〗	Never drink alcohol	4 doses have been inoculated	no	no	There is no	Within 2 weeks of contracting COVID-19	Positive nucleic acid test	37.1-38 ℃	no	Cold and sore muscles	Ibuprofen	Medium	Medium	Almost every time or every time	Almost every time or every time	Almost every time or every time	Almost every time or every time	Not difficult	Not difficult	Almost every time or every time	Almost every time or every time	3	3	4	4	4	3	0	0	0	0	A little intense	A little intense	Somewhat easy	Somewhat easy	Somewhat easy	Somewhat easy	Somewhat easy	Somewhat easy	A little content	Very content	Not worried	A little worried	General	Worry that strenuous activity may aggravate the illness and interfere with recovery	(Empty)
No, non-smoker	Former alcoholic, now sober (alcoholic _ years, _ 2 cigarettes per day)	3 shots have been given	hypertension.	hypertension.	Pain and discomfort in the testis perineum	Never been infected	I am not infected yet	37.1-38 ℃	no	Fever ┋ headache and sore throat	Ibuprofen ┋ Gankang (Compound paraminophen and amylamine tablets)	There is no	Medium	Sometimes or about half the time	Only a few times	Most times	Almost every time or every time	No attempts at sexual intercourse	Somewhat difficult	No attempts at sexual intercourse	Little or none	1	2	1	1	2	2	2	2	1	2	Quite intense	A little weak	easy	Somewhat easy	Somewhat easy	easy	easy	Somewhat easy	A little content	A little content	Not worried	A little worried	Rather want to know	Mental anxiety	(Skip)
No, non-smoker	Drinking, drinking for __ years, __ twice a day (Fill in two numbers, separated by commas) 〖10〗	3 shots have been given	hypertension.	no	There is no	2 weeks of COVID-19 infection - Feb	Positive nucleic acid test	38.1-39 ℃	no	Fever ┋ dry cough and chest tightness ┋ weakness and fatigue	Cough and expectorant medicine, such as Pei Pa Koa, loquat syrup, etc	high	Medium	Almost every time or every time	Asexual activities	Almost every time or every time	No attempts at sexual intercourse	Not difficult	No attempts at sexual intercourse	Most times	No attempts at sexual intercourse	0	0	0	0	0	0	0	0	0	0	Quite intense	A little weak	easy	Somewhat difficult	easy	Somewhat difficult	easy	Somewhat difficult	Very content	A little unfulfilled	A little worried	A little worried	Rather want to know	Weak body and decreased physical strength	(Skip)
Former smoker, now quit (smoking _ years, daily _ heel)	Former alcoholic, now sober (alcoholic _ years, _ 2 cigarettes per day)	3 shots have been given	Other	hypertension.	Other (please fill in specific symptoms)〖 No feeling 〗	Within 2 weeks of contracting COVID-19	I am not infected yet	37.1-38 ℃	no	Fever ┋ headache and sore throat ┋ cold and muscle aches ┋ dry cough and chest tightness	Gankang (Compound paracetamol and amylamine tablets)┋ cephalosporins	There is no	There is no	Asexual activities	Asexual activities	No attempts at sexual intercourse	No attempts at sexual intercourse	No attempts at sexual intercourse	No attempts at sexual intercourse	No attempts at sexual intercourse	No attempts at sexual intercourse	0	0	0	0	0	0	0	0	0	0	Very weak	No sex drive	No sex drive	No sex drive	Never had an erection	Never had an erection	Have not had an orgasm	Have not had an orgasm	Unable to achieve orgasm	Unable to achieve orgasm	Dunno	Dunno	General	Other reasons (please fill in)	25
Yes, never quit smoking (smoking _ years, every day _ root) 〖10〗	Drinking, drinking for __ years, __ twice a day (Fill in two numbers, separated by commas) 〖20, occasionally 〗	2 doses have been inoculated	no	no	There is no	2 weeks of COVID-19 infection - Feb	Positive based on symptoms	38.1-39 ℃	no	Fever ┋ headache and sore throat ┋ cold and muscle aches ┋ weakness and fatigue	Gankang (Compound paraminophen and amylamine tablets)	high	low	Almost every time or every time	Asexual activities	Almost every time or every time	No attempts at sexual intercourse	Not difficult	No attempts at sexual intercourse	Almost every time or every time	No attempts at sexual intercourse	2	0	2	0	2	0	0	0	0	0	A little intense	A little weak	Somewhat easy	Somewhat difficult	easy	Somewhat difficult	easy	Somewhat difficult	Very content	A little unfulfilled	A little worried	A little worried	Rather want to know	Weak body and decreased physical strength	20
No, non-smoker	Never drink alcohol	4 doses have been inoculated	hypertension.	hypertension.	There is no	Within 2 weeks of contracting COVID-19	Positive nucleic acid test	38.1-39 ℃	no	Fever ┋ headache and sore throat ┋ cold and muscle soreness ┋ weakness and fatigue ┋ loss of smell and taste	Ibuprofen ┋ Lianhua Qingwen capsule	high	high	Most times	Asexual activities	Most times	No attempts at sexual intercourse	Not difficult	Have difficulties	Most times	Little or none	0	3	2	0	2	0	0	3	1	2	A little intense	A little weak	Somewhat easy	Somewhat difficult	Somewhat easy	difficult	easy	Somewhat difficult	A little content	A little unfulfilled	A little worried	A little worried	Rather want to know	Weak body and decreased physical strength	(Skip)
No, non-smoker	Never drink alcohol	3 shots have been given	no	no	There is no	2 weeks of COVID-19 infection - Feb	Test positive for COVID-19 antigen	39.1-40 ℃	no	Fever ┋ headache and sore throat ┋ cold and muscle soreness ┋ weakness and fatigue ┋ loss of smell and taste	Ibuprofen ┋ cough and phlegm reliever such as Pei Pa Koa, strong loquat syrup, etc	Very high	Very high	Almost every time or every time	Almost every time or every time	Almost every time or every time	Almost every time or every time	Not difficult	Not difficult	Almost every time or every time	Almost every time or every time	0	0	0	0	0	0	0	0	0	0	Quite intense	A little weak	easy	easy	Extremely easy	Extremely easy	easy	easy	Very content	Very content	A little worried	A little worried	General	Physical weakness, decreased physical strength ┋ fear that strenuous activity may aggravate the condition and affect the recovery from the disease	(Skip)
No, non-smoker	Never drink alcohol	3 shots have been given	Respiratory diseases	no	Erectile dysfunction	Within 2 weeks of contracting COVID-19	Test positive for COVID-19 antigen	38.1-39 ℃	no	Fever ┋ headache and sore throat ┋ cold and muscle soreness ┋ weakness and fatigue ┋ loss of smell and taste	Other (Fill in specific drugs)〖999 Cold Ling 〗	Medium	low	Almost every time or every time	Almost every time or every time	Almost every time or every time	No attempts at sexual intercourse	Somewhat difficult	Somewhat difficult	Only a few times	No attempts at sexual intercourse	3	3	0	0	0	0	4	4	4	4	A little intense	A little weak	Somewhat easy	Somewhat difficult	Somewhat easy	Somewhat difficult	Somewhat easy	Somewhat easy	A little unfulfilled	Very unsatisfied	Very worried	Very worried	Dying to understand	Other Reasons (please fill in)〖 Not together 〗	(Skip)
No, non-smoker	Used to drink alcohol, but now abstain from it (drinking _ years, _ twice a day) 〖2 〗 1-2	3 shots have been given	no	no	There is no	Within 2 weeks of contracting COVID-19	Positive based on symptoms	37.1-38 ℃	no	Headache and sore throat ┋ chills and sore muscles ┋ dry cough and chest tightness ┋ weakness and fatigue	Acetaminophen ┋ roxithromycin ┋ cough and phlegm reliever, such as Pei Pa Koa, strong loquat syrup, etc	Very high	Very high	Almost every time or every time	Almost every time or every time	Almost every time or every time	Almost every time or every time	Not difficult	Not difficult	Almost every time or every time	Almost every time or every time	3	3	1	1	0	0	0	0	1	1	Quite intense	A little intense	Extremely easy	easy	Extremely easy	Extremely easy	easy	easy	Very content	Very content	A little worried	Not worried	Dying to understand	Other reasons (please fill in) I don't feel well yet, and I still have symptoms!	(Skip)
No, non-smoker	Drinking, drinking for __ years, __ twice a day (Fill in two numbers, separated by commas) 〖10〗	3 shots have been given	no	no	There is no	2 weeks of COVID-19 infection - Feb	Positive based on symptoms	38.1-39 ℃	no	Fever ┋ headache and sore throat ┋ cold and sore muscles	Ibuprofen	Very high	Medium	Almost every time or every time	Most times	Almost every time or every time	Most times	Not difficult	Not difficult	Almost every time or every time	Sometimes or about half the time	0	2	0	2	1	3	0	0	0	0	Quite intense	A little weak	easy	Somewhat easy	easy	Somewhat easy	easy	Somewhat easy	Very content	A little unfulfilled	A little worried	A little worried	General	Physical weakness and physical decline ┋ psychological anxiety ┋ worry about strenuous activity aggravating illness and affecting recovery ┋ other reasons (please fill in)	(Skip)
No, non-smoker	Never drink alcohol	3 shots have been given	no	no	Erectile dysfunction	2 weeks of COVID-19 infection - Feb	Positive based on symptoms	37.1-38 ℃	no	Fever ┋ dry cough and chest tightness ┋ weakness and fatigue ┋ loss of smell and taste	Cough and expectorant medicine, such as Pei Pa Koa, strong loquat syrup, etc. ┋ did not take any medicine	high	high	Almost every time or every time	Asexual activities	Most times	No attempts at sexual intercourse	Somewhat difficult	No attempts at sexual intercourse	Most times	No attempts at sexual intercourse	0	0	0	0	0	0	0	0	4	0	Quite intense	Quite intense	easy	easy	Somewhat easy	Somewhat easy	Somewhat easy	Somewhat easy	A little content	A little content	A little worried	A little worried	Dying to understand	Other reasons (please fill in)	(Skip)
No, non-smoker	Never drink alcohol	3 shots have been given	no	no	There is no	2 weeks of COVID-19 infection - Feb	Positive nucleic acid test	39.1-40 ℃	no	Fever ┋ headache and sore throat ┋ nausea and vomiting ┋ cold and muscle soreness ┋ dry cough and chest tightness ┋ fatigue and fatigue ┋ loss of smell and taste	Ibuprofen ┋ acetaminophen ┋ cough and phlegm reliever, such as Pei Pa Koa, strong loquat syrup, etc	Very high	Medium	Almost every time or every time	Little or none	Almost every time or every time	No attempts at sexual intercourse	Not difficult	No attempts at sexual intercourse	Almost every time or every time	No attempts at sexual intercourse	0	4	0	4	0	4	3	4	1	3	Quite intense	A little weak	difficult	Somewhat easy	Somewhat difficult	difficult	easy	Somewhat difficult	Very content	A little unfulfilled	Very worried	A little worried	General	Worry that strenuous activity may aggravate the illness and interfere with recovery	(Skip)
No, non-smoker	Never drink alcohol	3 shots have been given	no	no	There is no	Within 2 weeks of contracting COVID-19	Positive based on symptoms	38.1-39 ℃	no	Fever ┋ headache and sore throat ┋ cold and muscle aches ┋ weakness and fatigue	Acetaminophen	Very high	Medium	Almost every time or every time	Asexual activities	Almost every time or every time	Most times	Not difficult	Somewhat difficult	Most times	Sometimes or about half the time	1	3	0	1	0	1	0	1	0	2	Quite intense	A little weak	easy	Somewhat difficult	easy	Somewhat difficult	easy	Somewhat easy	Very content	A little unfulfilled	A little worried	Not worried	Dying to understand	Physical weakness, decreased physical strength ┋ psychological anxiety ┋ worry that strenuous activity may aggravate the condition and affect the recovery of the disease	(Skip)
Yes, never quit smoking (smoking _ years, daily _ root)	Never drink alcohol	3 shots have been given	no	no	There is no	2 weeks of COVID-19 infection - Feb	Test positive for COVID-19 antigen	38.1-39 ℃	no	Fever ┋ nausea and vomiting ┋ cold and muscle soreness ┋ weakness and fatigue ┋ loss of smell and taste	Lianhua Qingwen capsule ┋ cough and phlegm reliever, such as Pei Pa Koa, strong loquat syrup, etc. ┋ hormone, such as dexamethasone, prednisone, etc. ┋ Other (fill in the specific drugs)〖 phenolcoffee tablets, Loratadine, 999 Nonglin 〗	high	Medium	Almost every time or every time	Almost every time or every time	Almost every time or every time	Almost every time or every time	Not difficult	Somewhat difficult	Most times	No attempts at sexual intercourse	2	3	0	0	1	1	1	1	1	1	A little intense	A little weak	Somewhat easy	Somewhat difficult	easy	Somewhat easy	easy	Somewhat difficult	Very content	A little content	A little worried	A little worried	Rather want to know	Physical weakness, decreased physical strength ┋ fear that strenuous activity may aggravate the condition and affect the recovery from the disease	(Empty)
No, non-smoker	Drinking, drinking __ years, __ two per day (fill in two numbers, separated by commas)	4 doses have been inoculated	no	no	Pain and discomfort in the testis perineum	2 weeks of COVID-19 infection - Feb	Positive based on symptoms	38.1-39 ℃	no	Fever ┋ headache and sore throat ┋ weakness and fatigue ┋ loss of smell and taste ┋ hoarseness	Lianhua Qingwen capsule	high	high	Asexual activities	Asexual activities	No attempts at sexual intercourse	No attempts at sexual intercourse	No attempts at sexual intercourse	No attempts at sexual intercourse	No attempts at sexual intercourse	No attempts at sexual intercourse	0	0	0	0	0	0	0	0	0	0	Quite intense	A little weak	easy	Somewhat difficult	easy	Somewhat difficult	easy	Have not had an orgasm	Very content	Very unsatisfied	A little worried	A little worried	Dying to understand	Physical weakness, decreased physical strength ┋ psychological anxiety ┋ worry that strenuous activity may aggravate the condition and affect the recovery of the disease	(Skip)
No, non-smoker	Drinking, drinking for __ years, __ twice a day (fill in two numbers, separated by commas) 〖 10,5 〗	4 doses have been inoculated	no	no	There is no	Never been infected	I am not infected yet	37.1-38 ℃	no	I have no symptoms	Not taking any medication	There is no	There is no	Asexual activities	Asexual activities	No attempts at sexual intercourse	No attempts at sexual intercourse	No attempts at sexual intercourse	No attempts at sexual intercourse	No attempts at sexual intercourse	No attempts at sexual intercourse	0	0	0	0	0	0	0	0	0	0	Extremely strong	Extremely strong	Extremely easy	Extremely easy	Extremely easy	Extremely easy	Extremely easy	Extremely easy	Extremely satisfied	Extremely satisfied	Very worried	Very worried	Dying to understand	Weak body and decreased physical strength	(Skip)
Former smoker, now quit (Smoking _ years, every day _ +) 〖 Smoking 5 years, 20 cigarettes a day 〗	Drinking, drinking for __ years, __ twice a day (fill in two numbers, separated by commas) 〖 drinking for 10 years, 〗	3 shots have been given	no	no	There is no	2 weeks of COVID-19 infection - Feb	Positive nucleic acid test	39.1-40 ℃	no	Fever ┋ cold and sore muscles	Ibuprofen ┋ Other (fill in specific drugs)〖 intravenous drip once, prescription unknown 〗	high	high	Almost every time or every time	Almost every time or every time	Almost every time or every time	Almost every time or every time	Not difficult	Not difficult	Almost every time or every time	Almost every time or every time	2	2	0	0	0	0	0	0	1	1	A little intense	A little intense	Somewhat easy	Somewhat easy	Somewhat easy	Somewhat easy	Somewhat easy	Somewhat easy	A little content	A little content	A little worried	A little worried	Rather want to know	Weak body and decreased physical strength	5
Yes, never quit smoking (smoking _ years, every day _) 〖 4 】	Never drink alcohol	3 shots have been given	no	no	There is no	2 weeks of COVID-19 infection - Feb	Test positive for COVID-19 antigen	38.1-39 ℃	no	Fever ┋ headache and sore throat ┋ nausea and vomiting ┋ cold and muscle soreness ┋ weakness and fatigue ┋ loss of smell and taste	Ibuprofen ┋ Lianhua Qingwen capsule	Very high	Very high	Almost every time or every time	Almost every time or every time	Almost every time or every time	Almost every time or every time	Not difficult	Not difficult	Almost every time or every time	Almost every time or every time	2	2	1	1	1	2	1	1	1	1	Quite intense	Quite intense	easy	easy	easy	easy	easy	easy	Very content	Very content	A little worried	A little worried	Rather want to know	Weak body and decreased physical strength	5
No, non-smoker	Never drink alcohol	3 shots have been given	no	no	There is no	2 weeks of COVID-19 infection - Feb	Positive nucleic acid test	38.1-39 ℃	no	Fever ┋ headache and sore throat ┋ cold and muscle aches ┋ dry cough and chest tightness	Ibuprofen ┋ Gankang (Compound paracetamol andamine tablets)┋ acetaminophen ┋ Lotus Qingwen capsule ┋ cough and expectorant medicine, such as Pei Pa Koa, strong loquat syrup, etc	Very high	high	Almost every time or every time	Only a few times	Almost every time or every time	Only a few times	Not difficult	Somewhat difficult	Almost every time or every time	Most times	0	3	0	3	0	4	0	3	0	3	Extremely strong	A little intense	Extremely easy	Somewhat easy	Extremely easy	easy	Extremely easy	Somewhat easy	Extremely satisfied	A little content	Very worried	A little worried	Rather want to know	Physical weakness, decreased physical strength ┋ psychological anxiety ┋ worry that strenuous activity may aggravate the condition and affect the recovery of the disease	(Skip)
No, non-smoker	Never drink alcohol	3 shots have been given	Autoimmune disease	no	There is no	Post-covid-19 / recovery period (February-March)	Test positive for COVID-19 antigen	37.1-38 ℃	no	Fever ┋ headache and sore throat ┋ cold and muscle soreness ┋ weakness and fatigue ┋ loss of smell and taste	Other (Fill in specific drug)〖 Antiviral Oral liquid 〗	Medium	Medium	Almost every time or every time	Almost every time or every time	Almost every time or every time	Almost every time or every time	Not difficult	Not difficult	Almost every time or every time	Almost every time or every time	3	3	3	3	0	0	3	3	3	3	Quite intense	Quite intense	easy	easy	easy	easy	easy	easy	Very content	Very content	Not worried	Not worried	Dying to understand	Weak body and decreased physical strength	(Skip)
Former smoker, now ex-smoker (smoked _ years, every day _ +) 〖 quit 7 years 〗	Formerly a drinker, but now abstinent (drinking _ years _ twice a day) 〖 occasional drinking 〗	4 doses have been inoculated	Hypertension ┋ cardiovascular and cerebrovascular diseases ┋ respiratory diseases	no	There is no	Within 2 weeks of contracting COVID-19	Positive nucleic acid test	38.1-39 ℃	no	Fever ┋ headache and sore throat ┋ cold and muscle soreness ┋ dry cough and chest tightness ┋ weakness and fatigue	Other (fill in specific drugs)〖 diclofenac sodium suppository 〗	Medium	low	Almost every time or every time	Asexual activities	Almost every time or every time	No attempts at sexual intercourse	Not difficult	No attempts at sexual intercourse	Almost every time or every time	No attempts at sexual intercourse	1	0	2	0	0	0	1	0	1	1	A little weak	A little weak	Somewhat easy	Somewhat difficult	Somewhat easy	Somewhat easy	Somewhat easy	Somewhat easy	A little content	A little content	A little worried	A little worried	Dying to understand	Physical weakness, decreased physical strength ┋ psychological anxiety ┋ worry that strenuous activity may aggravate the condition and affect the recovery of the disease	10
Former smoker, now quit (smoking _ years, daily _ heel)	Never drink alcohol	3 shots have been given	Other	Other	There is no	Within 2 weeks of contracting COVID-19	Positive based on symptoms	38.1-39 ℃	no	Fever ┋ headache and sore throat ┋ cold and sore muscles	Not taking any medication	high	high	Most times	Most times	Most times	Most times	Not difficult	Not difficult	Most times	Most times	2	2	2	2	2	2	2	1	1	1	A little intense	A little intense	easy	easy	easy	easy	easy	easy	Very content	Very content	Not worried	Not worried	Don't really want to know, fine	Other reasons (please fill in)	15
No, non-smoker	Drinking, drinking for __ years, __ twice a day (Fill in two numbers, separated by commas) 〖10〗	3 shots have been given	no	no	There is no	2 weeks of COVID-19 infection - Feb	Test positive for COVID-19 antigen	39.1-40 ℃	no	Fever ┋ weakness and fatigue	Ibuprofen	high	Medium	Almost every time or every time	Asexual activities	Almost every time or every time	No attempts at sexual intercourse	Not difficult	No attempts at sexual intercourse	Almost every time or every time	No attempts at sexual intercourse	1	4	1	3	0	3	0	0	0	0	Extremely strong	Extremely strong	Extremely easy	Extremely easy	Extremely easy	Extremely easy	Extremely easy	Extremely easy	Extremely satisfied	Extremely satisfied	Very worried	Very worried	Dying to understand	Physical weakness, decreased physical strength ┋ psychological anxiety ┋ worry that strenuous activity may aggravate the condition and affect the recovery of the disease	(Skip)
No, non-smoker	Drinking alcohol for __ years, __ twice a day (Fill in two numbers, separated by commas) 〖 12,2 〗	3 shots have been given	no	no	There is no	Within 2 weeks of contracting COVID-19	Positive nucleic acid test	37.1-38 ℃	no	Fever ┋ headache and sore throat	Anticough and expectorant medicines, such as Loquat paste, strong loquat syrup, etc. ┋ Other (fill in specific drugs)〖 Jinlianhua softgel 〗	Very high	Very high	Almost every time or every time	Almost every time or every time	Almost every time or every time	Almost every time or every time	Not difficult	Not difficult	Almost every time or every time	Almost every time or every time	0	0	0	0	0	0	0	0	0	0	Quite intense	Quite intense	easy	easy	easy	easy	easy	easy	Very content	Very content	Not worried	Not worried	Rather want to know	Physical weakness, decreased physical strength ┋ psychological anxiety ┋ worry that strenuous activity may aggravate the condition and affect the recovery of the disease	(Skip)
No, non-smoker	Former alcoholic, now sober (alcoholic _ years, _ 2 cigarettes per day)	3 shots have been given	no	no	There is no	Within 2 weeks of contracting COVID-19	Positive nucleic acid test	38.1-39 ℃	no	Fever ┋ I have no symptoms	Ibuprofen	Very high	Very high	Almost every time or every time	Almost every time or every time	Almost every time or every time	Almost every time or every time	Not difficult	Not difficult	Almost every time or every time	Almost every time or every time	2	2	2	2	2	2	2	1	2	2	Extremely strong	Quite intense	Extremely easy	Extremely easy	Extremely easy	Extremely easy	Extremely easy	Extremely easy	Extremely satisfied	Extremely satisfied	Not worried	Not worried	Don't really want to know, fine	Worry that strenuous activity may aggravate the illness and interfere with recovery	(Skip)
Yes, always smoking (smoking _ years, every day _ root) 〖20〗	Drinking, drinking for __ years, __ twice a day (fill in two numbers, separated by commas) 〖30.3〗	2 doses have been inoculated	no	no	There is no	2 weeks of COVID-19 infection - Feb	Positive nucleic acid test	38.1-39 ℃	no	Headache and sore throat ┋ chills and sore muscles ┋ weakness and fatigue	Other (fill in specific drugs)〖 Xingshigan decoction plus or minus 〗	Medium	Medium	Almost every time or every time	Almost every time or every time	Almost every time or every time	Almost every time or every time	Not difficult	Not difficult	Almost every time or every time	Almost every time or every time	0	0	1	1	0	0	0	0	1	1	A little intense	A little intense	Extremely easy	Extremely easy	easy	easy	Extremely easy	Extremely easy	Extremely satisfied	Extremely satisfied	A little worried	Not worried	Don't really want to know, fine	Other reasons (please fill in)〖 Absent My wife 〗	36
No, non-smoker	Formerly a drinker, but now abstinent (drinking _ years _ twice a day) 〖 occasional drinking 〗	3 shots have been given	no	no	There is no	2 weeks of COVID-19 infection - Feb	Positive based on symptoms	39.1-40 ℃	no	Fever ┋ dry cough and chest tightness ┋ Other symptoms (please describe)〖 fear of cold 〗	Ibuprofen ┋ roxithromycin ┋ cough and phlegm reliever, such as Pei Pa Koa, strong loquat syrup, etc	Very high	low	Almost every time or every time	Almost every time or every time	Almost every time or every time	Almost every time or every time	Not difficult	Not difficult	Almost every time or every time	Only a few times	0	4	4	0	0	2	0	3	0	4	Extremely strong	Quite intense	Extremely easy	easy	Extremely easy	easy	Extremely easy	difficult	Extremely satisfied	Very unsatisfied	Very worried	Not worried	Dying to understand	Physical weakness, decreased physical strength ┋ fear that strenuous activity may aggravate the condition and affect the recovery from the disease	(Skip)
Yes, never quit smoking (Smoking _ years, _ cigarettes a day) 〖 Smoking 11 years, 15 cigarettes a day 〗	Drinking, drinking for __ years, __ twice a day (fill in two numbers, separated by commas) 〖 not every day 〗	3 shots have been given	no	no	Erectile dysfunction	2 weeks of COVID-19 infection - Feb	Positive based on symptoms	37.1-38 ℃	no	Cold and muscle soreness ┋ weakness and fatigue ┋ loss of smell and taste	Acetaminophen ┋ Other (Fill in specific drug)〖 Xiaobupleuri granules 〗	Medium	low	Almost every time or every time	Sometimes or about half the time	Most times	Sometimes or about half the time	Not difficult	Somewhat difficult	Most times	Sometimes or about half the time	2	3	3	2	1	4	3	4	1	4	A little intense	A little weak	easy	Somewhat difficult	Somewhat easy	Somewhat difficult	easy	Somewhat difficult	A little content	A little unfulfilled	Very worried	Very worried	Dying to understand	Physical weakness, decreased physical strength ┋ psychological anxiety ┋ worry that strenuous activity may aggravate the condition and affect the recovery of the disease	11
Yes, never quit smoking (smoking _ years, every day _ root) 〖 5,10 〗	Drinking, drinking for __ years, __ twice a day (fill in two numbers, separated by commas) 〖 10,3 〗	1 dose has been inoculated	no	no	There is no	Post-covid-19 / recovery period (February-March)	Positive nucleic acid test	37.1-38 ℃	no	Headache and sore throat ┋ loss of smell and taste	Ibuprofen	high	high	Almost every time or every time	Almost every time or every time	Most times	Most times	Not difficult	Not difficult	Almost every time or every time	Almost every time or every time	2	2	2	2	0	0	1	1	1	1	Extremely strong	Quite intense	easy	easy	Extremely easy	Extremely easy	easy	Somewhat easy	Very content	Very content	Not worried	Not worried	Don't really want to know, fine	Mental anxiety	5
No, non-smoker	Former alcoholic, now sober (alcoholic _ years, _ 2 cigarettes per day)	3 shots have been given	no	no	There is no	2 weeks of COVID-19 infection - Feb	Positive nucleic acid test	40.1-41 ℃	no	Fever ┋ headache and sore throat ┋ nausea and vomiting ┋ cold and muscle soreness ┋ dry cough and chest tightness	Ibuprofen ┋ Lianhua Qingwen capsule ┋ cephalosporins	high	high	Almost every time or every time	Sometimes or about half the time	Almost every time or every time	Sometimes or about half the time	Not difficult	Have difficulties	Almost every time or every time	Sometimes or about half the time	0	2	0	2	0	2	1	3	1	4	Extremely strong	Very weak	Extremely easy	difficult	Extremely easy	difficult	Extremely easy	difficult	Very content	Very unsatisfied	Very worried	A little worried	Dying to understand	Other causes (please fill in)〖 erectile dysfunction 〗	(Skip)
Yes, have been smoking (smoking _ years, every day _ root) 〖 1 pack 〗	Never drink alcohol	2 doses have been inoculated	no	no	There is no	2 weeks of COVID-19 infection - Feb	Positive based on symptoms	39.1-40 ℃	no	Fever ┋ headache and sore throat ┋ nausea and vomiting ┋ cold and muscle soreness ┋ weakness and fatigue	Other (fill in specific drugs)〖 ah coffee 〗	Very high	Medium	Almost every time or every time	Most times	Almost every time or every time	Most times	Not difficult	Have difficulties	Most times	Most times	3	3	2	2	2	2	2	2	2	2	A little intense	A little intense	Extremely easy	easy	Extremely easy	Extremely easy	Extremely easy	Somewhat easy	Extremely satisfied	Extremely satisfied	A little worried	A little worried	Rather want to know	Worry that strenuous activity may aggravate the illness and interfere with recovery	(Empty)
No, non-smoker	Never drink alcohol	3 shots have been given	no	no	There is no	Within 2 weeks of contracting COVID-19	Test positive for COVID-19 antigen	37.1-38 ℃	no	Fever ┋ weakness and fatigue ┋ loss of smell and taste	Gankang (Compound paraminophen and amylamine tablets)	Very high	Medium	Almost every time or every time	Sometimes or about half the time	Almost every time or every time	No attempts at sexual intercourse	Not difficult	No attempts at sexual intercourse	Almost every time or every time	No attempts at sexual intercourse	2	3	4	0	1	0	1	1	0	1	Quite intense	No sex drive	Somewhat easy	Somewhat difficult	easy	difficult	Somewhat easy	difficult	Very content	Very unsatisfied	Not worried	Not worried	Rather want to know	Weak body and decreased physical strength	(Skip)
Yes, never quit smoking (smoking _ years, _ roots a day) 〖10 years, 20 roots 〗	Never drink alcohol	3 shots have been given	no	no	There is no	Within 2 weeks of contracting COVID-19	Test positive for COVID-19 antigen	38.1-39 ℃	no	Fever ┋ weakness and fatigue ┋ loss of smell and taste ┋ Other symptoms (please describe)〖 dizziness 〗	Ibuprofen	high	high	Almost every time or every time	Almost every time or every time	Almost every time or every time	Almost every time or every time	Not difficult	Not difficult	Almost every time or every time	Almost every time or every time	0	0	0	0	0	0	0	0	1	1	A little intense	A little intense	Somewhat easy	Somewhat easy	Extremely easy	Extremely easy	Somewhat easy	Somewhat easy	A little content	A little content	Not worried	Not worried	Rather want to know	Physical weakness, decreased physical strength ┋ psychological anxiety	10
No, non-smoker	(Fill in two numbers, separated by commas) 〖20〗	3 shots have been given	hypertension.	no	There is no	2 weeks of COVID-19 infection - Feb	Positive nucleic acid test	39.1-40 ℃	no	fever.	Ibuprofen ┋ Other (Fill in specific drugs)〖 Lanqin Oral Liquid 〗	high	high	Most times	Most times	Almost every time or every time	Almost every time or every time	Not difficult	Not difficult	Almost every time or every time	Almost every time or every time	0	0	1	1	3	3	1	1	1	1	Quite intense	Quite intense	easy	easy	easy	easy	easy	easy	Very content	Very content	A little worried	A little worried	Dying to understand	Physical weakness, decreased physical strength ┋ psychological anxiety ┋ worry that strenuous activity may aggravate the condition and affect the recovery of the disease	(Skip)
No, non-smoker	Drinking, drinking __ years, __ two per day (fill in two numbers, separated by commas)	3 shots have been given	hypertension.	hypertension.	There is no	Within 2 weeks of contracting COVID-19	Positive nucleic acid test	38.1-39 ℃	no	Fever ┋ headache and sore throat ┋ cold and sore muscles	Ibuprofen	Very high	high	Almost every time or every time	Almost every time or every time	Almost every time or every time	Almost every time or every time	Not difficult	Not difficult	Almost every time or every time	Almost every time or every time	0	0	0	0	0	0	0	0	0	0	A little intense	A little intense	easy	easy	easy	easy	easy	easy	Very content	Very content	Not worried	Not worried	Rather want to know	Worry that strenuous activity may aggravate the illness and interfere with recovery	(Skip)
No, non-smoker	Drinking, drinking for __ years, __ twice a day (fill in two numbers, separated by commas) 〖 18,2 〗	3 shots have been given	Respiratory diseases	no	Erectile dysfunction	Post-covid-19 / recovery period (February-March)	Positive nucleic acid test	38.1-39 ℃	Yes, recovered and discharged from hospital	Fever ┋ headache and sore throat ┋ cold and sore muscles ┋ weakness and fatigue ┋ hoarseness	Acetaminophen ┋ Lianhua Qingwen capsule ┋ cough and phlegm reliever, such as Pei Pa Koa, strong loquat syrup, etc	Medium	Very low	Almost every time or every time	Asexual activities	Almost every time or every time	No attempts at sexual intercourse	Not difficult	No attempts at sexual intercourse	Most times	No attempts at sexual intercourse	3	1	3	1	3	0	3	0	3	0	A little intense	Very weak	Extremely easy	difficult	Extremely easy	Somewhat difficult	Somewhat difficult	difficult	Very content	A little unfulfilled	A little worried	Not worried	General	Weak body and decreased physical strength	(Skip)
No, non-smoker	Never drink alcohol	3 shots have been given	hypertension.	no	There is no	2 weeks of COVID-19 infection - Feb	Positive based on symptoms	39.1-40 ℃	no	Fever ┋ headache and sore throat ┋ cold and muscle soreness ┋ dry cough and chest tightness ┋ fatigue and fatigue ┋ loss of smell and taste	Ibuprofen ┋ Gankang (Compound paraminophen and amylamine tablets)┋ acetaminophen	Very high	high	Almost every time or every time	Most times	Most times	Most times	Not difficult	Have difficulties	Most times	Only a few times	3	4	3	4	3	4	3	4	2	2	Quite intense	Very weak	Extremely easy	Somewhat difficult	easy	easy	easy	easy	Very content	Very content	A little worried	A little worried	Rather want to know	Physical weakness, decreased physical strength ┋ fear that strenuous activity may aggravate the condition and affect the recovery from the disease	(Skip)
Former smoker, now quit (smoking _ years, daily _ heel)	Former alcoholic, now sober (alcoholic _ years, _ 2 cigarettes per day)	4 doses have been inoculated	High blood pressure ┋ diabetes or elevated blood sugar state	no	There is no	Within 2 weeks of contracting COVID-19	Positive nucleic acid test	38.1-39 ℃	no	Fever ┋ headache and sore throat ┋ cold and muscle soreness ┋ dry cough and chest tightness ┋ weakness and fatigue	Ibuprofen ┋ Lianhua Qingwen capsule	Very high	Very high	Almost every time or every time	Almost every time or every time	Almost every time or every time	Almost every time or every time	Not difficult	Not difficult	Almost every time or every time	Almost every time or every time	0	0	0	0	0	0	0	0	0	0	A little intense	A little intense	easy	easy	easy	easy	easy	easy	Very content	Very content	Not worried	Not worried	General	Worry that strenuous activity may aggravate the illness and interfere with recovery	(Empty)
No, non-smoker	Never drink alcohol	3 shots have been given	no	no	Erectile dysfunction	Within 2 weeks of contracting COVID-19	Positive nucleic acid test	38.1-39 ℃	no	Fever ┋ headache and sore throat ┋ chills and muscle aches ┋ loss of smell and taste	Gankang (Compound paracetamol and amylamine tablets)┋ acetaminophen ┋ hormones such as dexamethasone, prednisone, etc	Very low	There is no	Little or none	Asexual activities	No attempts at sexual intercourse	No attempts at sexual intercourse	No attempts at sexual intercourse	No attempts at sexual intercourse	No attempts at sexual intercourse	No attempts at sexual intercourse	4	4	2	0	0	0	2	2	2	2	A little intense	A little intense	Somewhat easy	Somewhat difficult	Somewhat difficult	Somewhat difficult	easy	Have not had an orgasm	A little unfulfilled	Very unsatisfied	A little worried	A little worried	Rather want to know	Weak body and decreased physical strength	(Skip)
Yes, never quit smoking (smoking _ years, every day _ root) 〖30 years 〗	Former alcoholic, but now abstinent (drinking _ years, _ twice a day) 〖20 〗	3 shots have been given	no	no	There is no	Within 2 weeks of contracting COVID-19	Positive based on symptoms	38.1-39 ℃	no	Fever ┋ headache and sore throat ┋ cold and muscle soreness ┋ weakness and fatigue ┋ loss of smell and taste	Ibuprofen	Medium	Medium	Asexual activities	Asexual activities	No attempts at sexual intercourse	No attempts at sexual intercourse	No attempts at sexual intercourse	No attempts at sexual intercourse	No attempts at sexual intercourse	No attempts at sexual intercourse	0	0	0	0	0	0	0	0	0	0	A little weak	A little weak	Somewhat difficult	Somewhat difficult	Somewhat easy	Somewhat easy	Somewhat easy	Have not had an orgasm	Unable to achieve orgasm	Unable to achieve orgasm	A little worried	Not worried	General	Weak body and decreased physical strength	30
Former smoker, now quit (smoking _ years, daily _ heel)	Former alcoholic, now sober (alcoholic _ years, _ 2 cigarettes per day)	3 shots have been given	Cardiovascular and cerebrovascular diseases	no	There is no	Within 2 weeks of contracting COVID-19	Positive nucleic acid test	37.1-38 ℃	no	Headache and sore throat	Cephalosporins ┋ cough and expectorant medicines, such as Pei Pa Koa and loquat syrup	low	low	Most times	Asexual activities	Most times	No attempts at sexual intercourse	Not difficult	No attempts at sexual intercourse	Little or none	No attempts at sexual intercourse	2	0	3	0	0	0	1	0	0	0	A little intense	A little weak	Somewhat easy	difficult	Somewhat easy	Never had an erection	Somewhat easy	Have not had an orgasm	A little content	Unable to achieve orgasm	Not worried	Not worried	Dying to understand	Weak body and decreased physical strength	10
No, non-smoker	Never drink alcohol	3 shots have been given	Other 〖 B 〗	no	Other (Please fill in specific symptoms)〖 Short time 〗	2 weeks of COVID-19 infection - Feb	Positive based on symptoms	38.1-39 ℃	no	Fever ┋ headache and sore throat ┋ cold and muscle aches ┋ weakness and fatigue	Ibuprofen ┋ Lianhua Qingwen capsule ┋ cough and phlegm reliever, such as Pei Pa Koa, strong loquat syrup, etc	Medium	Medium	Asexual activities	Asexual activities	Most times	No attempts at sexual intercourse	Not difficult	No attempts at sexual intercourse	No attempts at sexual intercourse	No attempts at sexual intercourse	3	2	3	2	3	1	3	2	4	2	Quite intense	A little weak	Extremely easy	Somewhat difficult	easy	Somewhat easy	easy	easy	Very content	A little content	Very worried	Not worried	General	Weak body and decreased physical strength	(Skip)
No, non-smoker	Used to drink alcohol, but now abstain (drinking _ years, _ twice a day) 〖3 2〗	2 doses have been inoculated	no	no	There is no	2 weeks of COVID-19 infection - Feb	Positive based on symptoms	37.1-38 ℃	no	Cold and muscle soreness ┋ weakness and fatigue ┋ loss of smell and taste	Other (fill in specific drugs)〖 Tylenol 〗	Very high	high	Almost every time or every time	Almost every time or every time	Almost every time or every time	Almost every time or every time	Not difficult	Not difficult	Almost every time or every time	Almost every time or every time	0	0	4	4	0	0	0	0	0	0	Extremely strong	A little intense	Extremely easy	Somewhat easy	Extremely easy	Extremely easy	Somewhat easy	Somewhat easy	Extremely satisfied	Extremely satisfied	A little worried	A little worried	Dying to understand	Physical weakness, decreased physical strength ┋ psychological anxiety	(Skip)
Former smoker, now quit (smoking _ years, daily _ heel)	Never drink alcohol	3 shots have been given	Diabetes or elevated state of blood sugar	no	Erectile dysfunction	2 weeks of COVID-19 infection - Feb	Positive nucleic acid test	38.1-39 ℃	no	Fever ┋ headache and sore throat ┋ cold and muscle soreness ┋ dry cough and chest tightness ┋ weakness and fatigue	Ibuprofen ┋ cough and phlegm reliever such as Pei Pa Koa, strong loquat syrup, etc	Medium	low	Almost every time or every time	Most times	Almost every time or every time	Most times	Somewhat difficult	Somewhat difficult	Almost every time or every time	Most times	2	3	4	4	1	1	4	4	4	4	Quite intense	A little intense	Somewhat easy	Somewhat difficult	Somewhat easy	Somewhat difficult	Somewhat easy	Somewhat easy	A little content	A little content	A little worried	A little worried	General	Physical weakness, decreased physical strength ┋ psychological anxiety	(Empty)
No, non-smoker	Never drink alcohol	3 shots have been given	hypertension.	no	There is no	2 weeks of COVID-19 infection - Feb	Positive nucleic acid test	37.1-38 ℃	no	Headache and sore throat ┋ dry cough and chest tightness ┋ weakness and fatigue ┋ Other symptoms 〖 decreased taste 〗	Cough and expectorant medicine, such as Pei Pa Koa, loquat syrup, etc	Very high	low	Almost every time or every time	Sometimes or about half the time	Almost every time or every time	Most times	Not difficult	Somewhat difficult	Most times	Most times	0	0	0	0	2	2	0	0	0	0	A little intense	A little weak	easy	Somewhat easy	Extremely easy	Extremely easy	Extremely easy	easy	Very content	Very content	A little worried	A little worried	Rather want to know	Weakness and decreased physical strength ┋ Other causes (please fill in)〖 Impact of disease 〗	(Skip)
No, non-smoker	Drinking, drinking for __ years, __ twice a day (fill in two numbers, separated by commas) [very rarely, only during the Chinese New Year]	3 shots have been given	Other	no	Pain and discomfort in the testis perineum	Within 2 weeks of contracting COVID-19	Positive nucleic acid test	38.1-39 ℃	no	Fever ┋ headache and sore throat ┋ cold and muscle soreness ┋ dry cough and chest tightness ┋ weakness and fatigue	Other (fill in specific drugs)〖 agafol powder 〗	high	low	Asexual activities	Asexual activities	No attempts at sexual intercourse	No attempts at sexual intercourse	No attempts at sexual intercourse	No attempts at sexual intercourse	No attempts at sexual intercourse	No attempts at sexual intercourse	0	0	2	2	0	3	0	1	0	3	Quite intense	A little intense	Somewhat easy	Somewhat easy	Somewhat easy	Somewhat difficult	Have not had an orgasm	Have not had an orgasm	Extremely satisfied	Extremely satisfied	Dunno	Dunno	Rather want to know	Physical weakness, decreased physical strength ┋ fear that strenuous activity may aggravate the condition and affect the recovery from the disease	(Skip)
No, non-smoker	Never drink alcohol	3 shots have been given	Diabetes or elevated state of blood sugar	Diabetes or elevated state of blood sugar	Erectile dysfunction	2 weeks of COVID-19 infection - Feb	Positive nucleic acid test	Over 41 ° C	no	Fever ┋ cold and muscle soreness ┋ weakness and fatigue	Ibuprofen ┋ acetaminophen ┋ hormones such as dexamethasone, prednisone, etc	Very high	There is no	Asexual activities	Asexual activities	No attempts at sexual intercourse	No attempts at sexual intercourse	No attempts at sexual intercourse	No attempts at sexual intercourse	No attempts at sexual intercourse	No attempts at sexual intercourse	2	2	2	2	2	2	2	2	2	2	Extremely strong	No sex drive	No sex drive	No sex drive	Never had an erection	Never had an erection	Extremely easy	Extremely easy	Extremely satisfied	Unable to achieve orgasm	Very worried	Very worried	Rather want to know	Physical weakness, decreased physical strength ┋ psychological anxiety ┋ worry that strenuous activity may aggravate the condition and affect the recovery of the disease	(Skip)
No, non-smoker	Never drink alcohol	3 shots have been given	hypertension.	no	There is no	Within 2 weeks of contracting COVID-19	Test positive for COVID-19 antigen	37.1-38 ℃	no	Fever ┋ headache and sore throat ┋ cold and muscle soreness ┋ weakness and fatigue ┋ loss of smell and taste	Ibuprofen	Very high	Very high	Almost every time or every time	Almost every time or every time	Almost every time or every time	Almost every time or every time	Not difficult	Not difficult	Almost every time or every time	Almost every time or every time	0	0	0	0	0	0	0	0	0	0	Extremely strong	Extremely strong	easy	easy	easy	easy	easy	easy	Extremely satisfied	Extremely satisfied	A little worried	A little worried	Rather want to know	Worry that strenuous activity may aggravate the illness and interfere with recovery	(Skip)
No, non-smoker	Former alcoholic, now sober (alcoholic _ years, _ 2 cigarettes per day)	3 shots have been given	no	no	There is no	Never been infected	I am not infected yet	37.1-38 ℃	no	I have no symptoms	Not taking any medication	Very high	Very high	Most times	Most times	Most times	Most times	Not difficult	Not difficult	Most times	Most times	2	2	0	0	0	0	0	0	0	0	A little intense	A little intense	easy	easy	easy	easy	Somewhat easy	Somewhat easy	Very content	Very content	A little worried	A little worried	Rather want to know	Weak body and decreased physical strength	(Skip)
Yes, never quit smoking (smoking _ years, smoking _ cigarettes a day) 〖10 years, about 15 cigarettes a day 〗	Used to drink alcohol, but now abstinence (drinking _ years, _ two drinks a day) 〖 drinking for 2 years, social drinking 〗	3 shots have been given	no	no	There is no	Post-covid-19 / recovery period (February-March)	Positive nucleic acid test	38.1-39 ℃	no	Fever ┋ cold and muscle soreness ┋ dry cough and chest tightness ┋ loss of smell and taste	Other (fill in specific drugs)〖 one tablet 〗	Very high	Very high	Almost every time or every time	Asexual activities	Almost every time or every time	No attempts at sexual intercourse	Not difficult	No attempts at sexual intercourse	Almost every time or every time	No attempts at sexual intercourse	4	0	0	0	2	0	3	0	3	0	A little intense	A little intense	easy	easy	Extremely easy	Extremely easy	easy	easy	A little unfulfilled	A little unfulfilled	Very worried	Very worried	General	Worry that strenuous activity may aggravate the illness and interfere with recovery	10
No, non-smoker	Never drink alcohol	3 shots have been given	no	no	There is no	2 weeks of COVID-19 infection - Feb	Test positive for COVID-19 antigen	38.1-39 ℃	no	fever.	Ibuprofen ┋ acetaminophen	Very high	Very high	Almost every time or every time	Almost every time or every time	Almost every time or every time	Almost every time or every time	Not difficult	Not difficult	Most times	Most times	0	0	0	0	0	0	0	0	0	2	Quite intense	Quite intense	Extremely easy	easy	Extremely easy	Extremely easy	easy	easy	Very content	Very content	Very worried	Very worried	Dying to understand	Psychological anxiety ┋ worry that strenuous activities will aggravate the condition and affect the recovery of the disease	(Skip)
No, non-smoker	Never drink alcohol	3 shots have been given	no	no	There is no	Within 2 weeks of contracting COVID-19	Positive nucleic acid test	37.1-38 ℃	no	Fever ┋ cold and muscle soreness ┋ dry cough and chest tightness ┋ weakness and fatigue	Ibuprofen ┋ cough and phlegm reliever such as Pei Pa Koa, strong loquat syrup, etc	Very high	Very high	Almost every time or every time	Asexual activities	Almost every time or every time	No attempts at sexual intercourse	Not difficult	No attempts at sexual intercourse	Most times	No attempts at sexual intercourse	1	1	4	3	1	1	0	0	0	0	Quite intense	Quite intense	easy	easy	easy	easy	Somewhat easy	Somewhat easy	Very content	Very content	Dunno	Dunno	General	Worry that strenuous activity may aggravate the illness and interfere with recovery	(Skip)
No, non-smoker	Never drink alcohol	3 shots have been given	hypertension.	no	There is no	2 weeks of COVID-19 infection - Feb	Positive based on symptoms	37.1-38 ℃	no	Dry cough and chest tightness	Lianhua Qingwen capsule	Very high	high	Almost every time or every time	Almost every time or every time	Almost every time or every time	Almost every time or every time	Not difficult	Not difficult	Almost every time or every time	Most times	0	2	1	2	0	0	0	1	0	1	A little intense	A little intense	easy	easy	easy	Somewhat easy	Extremely easy	Extremely easy	Very content	Very content	Not worried	Not worried	General	Weak body and decreased physical strength	(Skip)
No, non-smoker	Never drink alcohol	3 shots have been given	no	no	Ejaculatory dysfunction	Within 2 weeks of contracting COVID-19	Test positive for COVID-19 antigen	38.1-39 ℃	no	Fever ┋ cold and muscle soreness ┋ dry cough and chest tightness ┋ weakness and fatigue	Ibuprofen	high	Medium	Almost every time or every time	Asexual activities	Almost every time or every time	Sometimes or about half the time	Not difficult	No attempts at sexual intercourse	Most times	No attempts at sexual intercourse	1	4	4	4	4	4	4	4	4	4	Quite intense	No sex drive	No sex drive	No sex drive	Never had an erection	Never had an erection	Somewhat easy	Have not had an orgasm	A little content	Unable to achieve orgasm	Very worried	Very worried	Dying to understand	Physical weakness, decreased physical strength ┋ fear that strenuous activity may aggravate the condition and affect the recovery from the disease	(Skip)
No, non-smoker	Never drink alcohol	3 shots have been given	no	no	There is no	Post-covid-19 / recovery period (February-March)	Positive nucleic acid test	39.1-40 ℃	no	Fever ┋ cold and sore muscles	Ibuprofen	high	high	Almost every time or every time	Almost every time or every time	Almost every time or every time	Almost every time or every time	Not difficult	Not difficult	Almost every time or every time	Almost every time or every time	0	0	0	0	0	0	0	0	0	0	Quite intense	Quite intense	easy	easy	easy	easy	easy	easy	Very content	Very content	Not worried	Not worried	Rather want to know	Mental anxiety	(Skip)
Former smoker, now quit (smoking _ years, every day _ +) 〖 5,20 〗	Drinking, drinking for __ years, __ twice a day (fill in two numbers, separated by commas) 〖 27,6 〗	3 shots have been given	hypertension.	no	There is no	2 weeks of COVID-19 infection - Feb	Positive based on symptoms	38.1-39 ℃	no	Fever ┋ weakness and fatigue	Ibuprofen	high	high	Almost every time or every time	Almost every time or every time	Almost every time or every time	Almost every time or every time	Not difficult	Not difficult	Almost every time or every time	Almost every time or every time	0	0	0	0	0	0	0	0	0	0	Quite intense	Quite intense	easy	easy	easy	easy	easy	easy	Very content	Very content	Not worried	Not worried	Don't really want to know, fine	Other Reasons (please fill in)〖 none	5
Yes, never quit smoking (smoking _ years, _ cigarettes a day) 〖11 years, 10 cigarettes a day 〗	Drinking, drinking for __ years, __ twice a day (fill in two numbers, separated by commas) 〖11 years, occasionally drinking 〗	3 shots have been given	no	no	Erectile dysfunction	Within 2 weeks of contracting COVID-19	Positive based on symptoms	39.1-40 ℃	no	Fever ┋ headache and sore throat ┋ cold and muscle soreness ┋ weakness and fatigue ┋ loss of smell and taste	Lianhua Qingwen capsule	high	low	Almost every time or every time	Only a few times	Sometimes or about half the time	Only a few times	Not difficult	Have difficulties	Sometimes or about half the time	Only a few times	1	1	4	3	2	2	1	1	3	3	A little intense	A little weak	easy	Somewhat difficult	easy	Somewhat difficult	easy	Somewhat easy	Very content	A little unfulfilled	Very worried	Very worried	Rather want to know	Mental anxiety	12
Yes, never quit smoking (Smoking _ years, _ cigarettes a day) 〖15 years, 10 cigarettes 〗	Never drink alcohol	2 doses have been inoculated	no	no	Pain and discomfort in the testis perineum	2 weeks of COVID-19 infection - Feb	Test positive for COVID-19 antigen	39.1-40 ℃	no	Fever ┋ headache and sore throat ┋ cold and muscle soreness ┋ dry cough and chest tightness ┋ fatigue and fatigue ┋ loss of smell and taste	Not taking any medication	high	low	Little or none	Sometimes or about half the time	Most times	Most times	Not difficult	Somewhat difficult	Almost every time or every time	Most times	2	2	0	0	0	0	0	0	0	0	A little intense	Very weak	easy	Somewhat easy	easy	Somewhat difficult	Somewhat easy	Somewhat difficult	Very content	Very content	A little worried	A little worried	Dying to understand	Weak body and decreased physical strength	(Empty)
Former smoker, now ex-smoker (smoked _ years, every day _ +) 〖1〗	Never drink alcohol	3 shots have been given	no	no	There is no	2 weeks of COVID-19 infection - Feb	Positive nucleic acid test	38.1-39 ℃	no	fever.	Ibuprofen	There is no	high	Sometimes or about half the time	Asexual activities	No attempts at sexual intercourse	No attempts at sexual intercourse	No attempts at sexual intercourse	No attempts at sexual intercourse	No attempts at sexual intercourse	No attempts at sexual intercourse	0	0	0	0	0	0	0	0	0	0	A little intense	A little intense	Extremely easy	Extremely easy	Extremely easy	Extremely easy	Extremely easy	Extremely easy	Extremely satisfied	Extremely satisfied	Not worried	Not worried	General	Weak body and decreased physical strength	(Empty)
No, non-smoker	Drinking, drinking for __ years, __ two per day (Fill in two numbers, separated by commas) 〖20, 2〗	4 doses have been inoculated	hypertension.	hypertension.	There is no	2 weeks of COVID-19 infection - Feb	Positive nucleic acid test	38.1-39 ℃	no	Fever ┋ headache and sore throat ┋ nausea and vomiting ┋ cold and muscle soreness ┋ weakness and fatigue	Ibuprofen ┋ Lianhua Qingwen capsule	high	Very low	Almost every time or every time	Asexual activities	Almost every time or every time	No attempts at sexual intercourse	Not difficult	No attempts at sexual intercourse	Most times	No attempts at sexual intercourse	1	0	4	4	4	4	2	2	4	4	A little intense	Very weak	easy	Somewhat difficult	easy	Somewhat difficult	easy	Somewhat difficult	Very content	A little unfulfilled	A little worried	Not worried	Dying to understand	Weak body and decreased physical strength	(Skip)
Yes, never quit smoking (smoking _ years, daily _ root)	Former alcoholic, now sober (alcoholic _ years, _ 2 cigarettes per day)	2 doses have been inoculated	Respiratory diseases	no	There is no	Never been infected	Positive based on symptoms	37.1-38 ℃	no	Fever ┋ headache and sore throat ┋ nausea and vomiting ┋ cold and muscle soreness ┋ dry cough and chest tightness	Anticough and expectorant medicine, such as Loquat paste, strong loquat syrup, etc. ┋ Other (Fill in the specific medicine)〖 Antiviral oral liquid 〗	Very low	There is no	Most times	Little or none	Sometimes or about half the time	No attempts at sexual intercourse	No attempts at sexual intercourse	Very difficult	Most times	Little or none	0	4	0	4	0	4	0	4	0	4	Extremely strong	No sex drive	Extremely easy	No sex drive	Extremely easy	Never had an erection	Extremely easy	Have not had an orgasm	Extremely satisfied	Unable to achieve orgasm	Very worried	Very worried	Dying to understand	Weak body and decreased physical strength	30
No, non-smoker	Never drink alcohol	3 shots have been given	no	no	Pain and discomfort in the testis perineum	Within 2 weeks of contracting COVID-19	Positive based on symptoms	38.1-39 ℃	no	Fever ┋ dry cough and chest tightness ┋ hoarseness	Ibuprofen	Medium	Medium	Asexual activities	Asexual activities	No attempts at sexual intercourse	No attempts at sexual intercourse	No attempts at sexual intercourse	No attempts at sexual intercourse	No attempts at sexual intercourse	No attempts at sexual intercourse	2	2	2	2	1	1	2	2	2	2	A little intense	A little weak	Somewhat easy	Somewhat difficult	easy	easy	easy	easy	A little unfulfilled	A little unfulfilled	A little worried	A little worried	Dying to understand	Physical weakness, decreased physical strength ┋ fear that strenuous activity may aggravate the condition and affect the recovery from the disease	(Skip)
No, non-smoker	Former alcoholic, now sober (alcoholic _ years, _ 2 cigarettes per day)	3 shots have been given	no	hypertension.	There is no	Never been infected	I am not infected yet	37.1-38 ℃	no	I have no symptoms	Other (fill in specific drugs)〖 Shuanghuanglian Oral Liquid 〗	Very high	Medium	Almost every time or every time	Only a few times	Only a few times	Only a few times	Not difficult	Have difficulties	Most times	Sometimes or about half the time	3	2	1	2	3	2	2	2	2	2	A little weak	A little weak	Somewhat easy	Somewhat difficult	easy	Somewhat difficult	easy	Somewhat difficult	Very content	A little unfulfilled	A little worried	A little worried	Rather want to know	Mental anxiety	(Skip)
Yes, never quit smoking (smoking _ years, _ roots a day) 〖 30 roots in 20 years 〗	Former alcoholic, but now abstinent (alcoholic _ years _ two cigarettes a day) 〖 10,2 〗	3 shots have been given	no	no	There is no	Within 2 weeks of contracting COVID-19	Positive based on symptoms	38.1-39 ℃	no	Fever ┋ cold and muscle soreness ┋ Other symptoms (please describe)〖 headache 〗	Acetaminophen	high	high	Almost every time or every time	Almost every time or every time	Almost every time or every time	Almost every time or every time	Not difficult	Not difficult	Most times	Most times	2	2	2	2	0	0	2	0	0	0	A little intense	A little intense	Somewhat easy	Somewhat easy	Somewhat easy	Somewhat easy	Somewhat easy	Somewhat easy	A little content	A little content	A little worried	Not worried	Don't really want to know, fine	Other causes (please fill in) [same sexual life as before COVID-19]	(Empty)
No, non-smoker	Drinking, drinking for __ years, __ two per day (Fill in two numbers, separated by commas) 〖20, 2〗	1 dose has been inoculated	no	no	There is no	2 weeks of COVID-19 infection - Feb	Positive based on symptoms	39.1-40 ℃	no	〖 diarrhea 〗 Fever ┋ headache and sore throat ┋ nausea and vomiting ┋ cold and muscle soreness ┋ dry cough and chest tightness ┋ fatigue and fatigue ┋ loss of smell and taste ┋ Other symptoms (please specify)〖 diarrhea 〗	Ibuprofen ┋ Gankang (Compound paracetamol and amylamine tablets)┋ Huoxiang Zhengqi liquid/capsule	Very high	Medium	Almost every time or every time	Almost every time or every time	Almost every time or every time	Almost every time or every time	Not difficult	Not difficult	Most times	Most times	3	3	3	3	0	2	0	1	3	3	Quite intense	Quite intense	easy	easy	Extremely easy	Extremely easy	easy	easy	Very content	Very content	Not worried	Dunno	Rather want to know	Physical weakness, decreased physical strength ┋ fear that strenuous activity may aggravate the condition and affect the recovery from the disease	(Skip)
Yes, never quit smoking (smoking _ years, _ roots a day) 〖 15 roots in 8 years 〗	Drinking, drinking for __ years, __ twice a day (fill in two numbers, separated by commas) 〖 occasional drinking 〗	3 shots have been given	no	no	There is no	Within 2 weeks of contracting COVID-19	Positive nucleic acid test	37.1-38 ℃	no	Fever ┋ headache and sore throat ┋ nausea and vomiting ┋ cold and muscle soreness ┋ dry cough and chest tightness ┋ fatigue and fatigue ┋ loss of smell and taste ┋ hoarseness	Acetaminophen ┋ Lianhua Qingwen capsule	high	high	Almost every time or every time	Almost every time or every time	Almost every time or every time	Almost every time or every time	Not difficult	Not difficult	Almost every time or every time	Almost every time or every time	2	2	2	2	1	1	2	2	2	2	A little intense	A little intense	Somewhat easy	Somewhat easy	easy	Somewhat easy	Somewhat easy	Somewhat easy	A little content	A little content	A little worried	A little worried	Rather want to know	Physical weakness, decreased physical strength ┋ psychological anxiety ┋ worry that strenuous activity may aggravate the condition and affect the recovery of the disease	8
No, non-smoker	Never drink alcohol	3 shots have been given	no	no	There is no	Within 2 weeks of contracting COVID-19	Positive based on symptoms	37.1-38 ℃	no	Headaches and sore throat ┋ chills and sore muscles ┋ loss of smell and taste	Gankang (Compound paraminophen and amylamine tablets)	high	low	Almost every time or every time	Most times	Almost every time or every time	Sometimes or about half the time	Not difficult	Somewhat difficult	Most times	Most times	1	4	0	1	1	2	1	3	1	2	Extremely strong	A little intense	Extremely easy	Somewhat difficult	easy	Somewhat difficult	Somewhat difficult	difficult	A little content	Very unsatisfied	A little worried	A little worried	General	Physical weakness, decreased physical strength ┋ fear that strenuous activity may aggravate the condition and affect the recovery from the disease	(Skip)
Yes, always smoking (smoking _ years, every day _ root) 〖20〗	Used to drink alcohol, but now abstain (drinking _ years, _ twice a day) 〖 Occasional drinking 〗	3 shots have been given	no	no	There is no	Post-covid-19 / recovery period (February-March)	Positive nucleic acid test	38.1-39 ℃	no	Fever ┋ cold and muscle soreness ┋ weakness and fatigue ┋ loss of smell and taste	Lianhua Qingwen capsule	Very high	Very high	Almost every time or every time	Almost every time or every time	Almost every time or every time	Almost every time or every time	Not difficult	Not difficult	Almost every time or every time	Almost every time or every time	2	2	2	2	1	1	1	1	1	1	Extremely strong	Extremely strong	Extremely easy	Extremely easy	Extremely easy	Extremely easy	Extremely easy	Extremely easy	Extremely satisfied	Extremely satisfied	Not worried	Not worried	General	Physical weakness, decreased physical strength ┋ fear that strenuous activity may aggravate the condition and affect the recovery from the disease	22
No, non-smoker	Never drink alcohol	3 shots have been given	no	no	There is no	2 weeks of COVID-19 infection - Feb	Test positive for COVID-19 antigen	38.1-39 ℃	no	Fever ┋ weakness and fatigue	Ibuprofen	Very high	low	Almost every time or every time	Almost every time or every time	Almost every time or every time	No attempts at sexual intercourse	Not difficult	No attempts at sexual intercourse	Almost every time or every time	No attempts at sexual intercourse	1	4	0	4	0	2	0	4	0	4	Extremely strong	No sex drive	easy	No sex drive	Extremely easy	Never had an erection	Extremely easy	Have not had an orgasm	Extremely satisfied	Unable to achieve orgasm	Dunno	Dunno	Don't really want to know, fine	Physical weakness, decreased physical strength ┋ fear that strenuous activity may aggravate the condition and affect the recovery from the disease	(Skip)
Yes, never quit smoking (smoking _ years, daily _ root)	Drinking, drinking for __ years, __ two per day (fill in two numbers, separated by commas) 〖 many, 〗	3 shots have been given	no	no	Erectile dysfunction	2 weeks of COVID-19 infection - Feb	Positive based on symptoms	38.1-39 ℃	no	Fever ┋ headache and sore throat ┋ cold and muscle soreness ┋ weakness and fatigue ┋ loss of smell and taste	Not taking any medication	Very high	low	Almost every time or every time	Most times	Almost every time or every time	Sometimes or about half the time	Not difficult	Have difficulties	Almost every time or every time	Little or none	0	4	1	0	4	0	0	4	0	4	A little intense	Very weak	easy	difficult	Extremely easy	difficult	Extremely easy	difficult	Extremely satisfied	Unable to achieve orgasm	Very worried	A little worried	Dying to understand	Physical weakness, decreased physical strength ┋ psychological anxiety ┋ worry that strenuous activity may aggravate the condition and affect the recovery of the disease	10
No, non-smoker	Former alcoholic, now sober (alcoholic _ years, _ 2 cigarettes per day)	3 shots have been given	no	no	There is no	2 weeks of COVID-19 infection - Feb	Positive nucleic acid test	39.1-40 ℃	no	Fever ┋ headache and sore throat ┋ cold and muscle soreness ┋ dry cough and chest tightness ┋ fatigue and fatigue ┋ loss of smell and taste ┋ hoarseness	Ibuprofen ┋ Lianhua Qingwen capsule	low	Very low	Most times	Little or none	Most times	Little or none	Not difficult	difficult	Most times	Little or none	0	0	4	0	3	0	0	4	4	3	A little intense	A little weak	Somewhat easy	Somewhat difficult	Somewhat easy	Somewhat difficult	Somewhat easy	Somewhat difficult	A little content	A little unfulfilled	A little worried	Not worried	General	Weak body and decreased physical strength	(Skip)
Yes, never quit smoking (smoking _ years, daily _ root)	Drinking, drinking for __ years, __ twice a day (fill in two numbers, separated by commas) 〖 10,2 〗	3 shots have been given	no	no	There is no	2 weeks of COVID-19 infection - Feb	Positive based on symptoms	38.1-39 ℃	no	Fever ┋ headache and sore throat ┋ weakness and fatigue ┋ Other symptoms (please describe)〖 stuffy nose	Ibuprofen	high	Very low	Almost every time or every time	Asexual activities	Almost every time or every time	No attempts at sexual intercourse	Not difficult	No attempts at sexual intercourse	Almost every time or every time	No attempts at sexual intercourse	2	2	1	1	3	3	2	2	2	2	A little intense	A little weak	easy	Somewhat difficult	Extremely easy	Somewhat difficult	Somewhat easy	Somewhat difficult	A little content	A little content	A little worried	A little worried	Rather want to know	Physical weakness, decreased physical strength ┋ Other reasons (please fill in)	30
Yes, never quit smoking (smoking _ years, daily _ root)	Former alcoholic, now sober (alcoholic _ years, _ 2 cigarettes per day)	3 shots have been given	Others 〖 high in blood fat 〗	no	Erectile dysfunction	Post-covid-19 / recovery period (February-March)	Positive nucleic acid test	37.1-38 ℃	no	Fever ┋ cold and sore muscles	Gankang (Compound paraminophen and amylamine tablets)	Medium	low	Sometimes or about half the time	Asexual activities	Most times	No attempts at sexual intercourse	Have difficulties	Have difficulties	Most times	Most times	0	0	1	0	2	0	3	3	3	3	A little intense	A little weak	Somewhat easy	Somewhat difficult	Somewhat easy	Somewhat difficult	Somewhat easy	Somewhat difficult	A little content	A little unfulfilled	A little worried	A little worried	Rather want to know	Mental anxiety	20
Yes, never quit smoking (Smoking _ years, _ cigarettes a day) 〖 Smoking 20 years, 30 cigarettes a day 〗	Drinking, drinking for __ years, __ twice a day (fill in two numbers, separated by commas) 〖 drinking for 10 years, irregular 〗	2 doses have been inoculated	no	no	Pain and discomfort in the testis perineum	2 weeks of COVID-19 infection - Feb	Positive nucleic acid test	38.1-39 ℃	no	Cold and muscle soreness ┋ dry cough and chest tightness ┋ loss of smell and taste	Ibuprofen ┋ Gankang (Compound paraminophen and amylamine tablets)┋ Lianhua Qingwen capsule	Very high	high	Almost every time or every time	Almost every time or every time	Almost every time or every time	Almost every time or every time	Not difficult	Not difficult	Almost every time or every time	Almost every time or every time	0	2	4	2	0	2	0	2	0	2	Extremely strong	A little intense	easy	Somewhat easy	Extremely easy	Somewhat easy	Extremely easy	Extremely easy	Extremely satisfied	A little unfulfilled	A little worried	A little worried	Dying to understand	Physical weakness, decreased physical strength ┋ psychological anxiety	20
No, non-smoker	Never drink alcohol	3 shots have been given	no	no	There is no	2 weeks of COVID-19 infection - Feb	Positive nucleic acid test	38.1-39 ℃	no	Fever ┋ headache and sore throat ┋ chills and muscle aches ┋ loss of smell and taste ┋ hoarseness	Ibuprofen	high	low	Most times	Only a few times	Almost every time or every time	No attempts at sexual intercourse	Not difficult	No attempts at sexual intercourse	Almost every time or every time	No attempts at sexual intercourse	3	2	4	3	2	4	0	2	2	2	Quite intense	A little weak	Extremely easy	Somewhat difficult	Extremely easy	Somewhat difficult	Extremely easy	Somewhat difficult	Extremely satisfied	A little content	A little worried	A little worried	Dying to understand	Physical weakness and physical decline ┋ psychological anxiety ┋ worry about strenuous activity aggravating illness and affecting recovery ┋ other reasons (please fill in)	(Skip)
Yes, never quit smoking (smoking _ years, daily _ root)	Never drink alcohol	3 shots have been given	no	no	There is no	Within 2 weeks of contracting COVID-19	Test positive for COVID-19 antigen	38.1-39 ℃	no	Fever ┋ weakness and fatigue	Ibuprofen	high	Medium	Most times	Only a few times	Only a few times	Only a few times	Not difficult	Somewhat difficult	Most times	Only a few times	3	0	3	3	4	1	0	3	0	3	A little intense	Very weak	Extremely easy	Somewhat difficult	easy	Somewhat difficult	Extremely easy	Somewhat difficult	Very content	A little unfulfilled	Dunno	Dunno	Rather want to know	Weak body and decreased physical strength	15
No, non-smoker	Former alcoholic, now sober (alcoholic _ years, _ 2 cigarettes per day)	3 shots have been given	no	no	There is no	Within 2 weeks of contracting COVID-19	Positive nucleic acid test	38.1-39 ℃	no	Fever ┋ cold and muscle soreness ┋ dry cough and chest tightness ┋ weakness and fatigue	Ibuprofen ┋ Gankang (Compound paraminophen and amylamine tablets)┋ Other (Fill in specific drugs)〖 Antiviral oral liquid 〗	Medium	Medium	Almost every time or every time	Almost every time or every time	Almost every time or every time	Almost every time or every time	Not difficult	Not difficult	Almost every time or every time	Most times	3	2	3	2	2	2	3	2	3	2	A little intense	A little weak	easy	Somewhat easy	Somewhat easy	Somewhat easy	easy	Somewhat easy	Very content	A little unfulfilled	A little worried	Not worried	Don't really want to know, fine	Weak body and decreased physical strength	(Skip)
No, non-smoker	Never drink alcohol	3 shots have been given	no	no	There is no	Never been infected	I am not infected yet	37.1-38 ℃	no	I have no symptoms	Not taking any medication	There is no	There is no	Asexual activities	Asexual activities	No attempts at sexual intercourse	No attempts at sexual intercourse	No attempts at sexual intercourse	No attempts at sexual intercourse	No attempts at sexual intercourse	No attempts at sexual intercourse	0	0	0	0	0	0	0	0	0	0	No sex drive	No sex drive	No sex drive	No sex drive	Never had an erection	Never had an erection	Have not had an orgasm	Have not had an orgasm	Unable to achieve orgasm	Unable to achieve orgasm	A little worried	Very worried	Dying to understand	Weak body and decreased physical strength	(Skip)
No, non-smoker	Drinking, drinking __ years, __ two per day (fill in two numbers, separated by commas)	2 doses have been inoculated	no	no	There is no	2 weeks of COVID-19 infection - Feb	Test positive for COVID-19 antigen	38.1-39 ℃	no	Fever ┋ headache and sore throat	Ibuprofen	Very high	high	Almost every time or every time	Almost every time or every time	Almost every time or every time	Almost every time or every time	Not difficult	Not difficult	Almost every time or every time	Almost every time or every time	1	1	2	2	0	0	0	0	0	0	A little intense	A little intense	easy	easy	easy	easy	easy	easy	Very content	Very content	Not worried	Not worried	General	Other Reasons (please fill in)〖 busy 〗	(Skip)
No, non-smoker	Never drink alcohol	1 dose has been inoculated	no	no	Other (please fill in the specific symptoms) The groin and testicles will become sore, swollen and stinging. Instead of hanging naturally as before, the testicles will shrink into a ball and become very tight. Loss of libido and significant decline in sexual function (no response to adult film hardening but not hardening quickly after manual hardening about 3 times per week before vaccination)	Never been infected	I am not infected yet	37.1-38 ℃	no	Other symptoms (please describe in detail)〖 no infection. The symptoms were caused by an injection of Sinovac vaccine and have lasted since July, 21. After taking Chinese medicine and Western medicine, slightly recovered 〗	Other (Fill in specific drugs)〖 Not infected 〗	Very high	Very high	Asexual activities	Asexual activities	No attempts at sexual intercourse	No attempts at sexual intercourse	No attempts at sexual intercourse	No attempts at sexual intercourse	No attempts at sexual intercourse	No attempts at sexual intercourse	4	4	4	4	4	4	4	4	4	4	Quite intense	No sex drive	easy	No sex drive	easy	Never had an erection	easy	difficult	Very content	Very unsatisfied	Very worried	Very worried	Dying to understand	Weak body and decreased physical strength	(Skip)
No, non-smoker	Drinking, drinking __ years, __ two per day (fill in two numbers, separated by commas) 〖5,0.01〗	2 doses have been inoculated	no	no	There is no	2 weeks of COVID-19 infection - Feb	Positive nucleic acid test	37.1-38 ℃	no	Headache and sore throat ┋ dry cough and chest tightness ┋ weakness and fatigue ┋ loss of smell and taste	Not taking any medication	Medium	Medium	Most times	Most times	No attempts at sexual intercourse	No attempts at sexual intercourse	No attempts at sexual intercourse	No attempts at sexual intercourse	No attempts at sexual intercourse	No attempts at sexual intercourse	0	0	0	0	0	0	0	0	0	0	A little intense	A little intense	Somewhat easy	Somewhat easy	Somewhat easy	Somewhat easy	Somewhat easy	Somewhat easy	A little content	Very content	Not worried	Not worried	General	Weak body and decreased physical strength	(Skip)
No, non-smoker	Never drink alcohol	4 doses have been inoculated	hypertension.	no	There is no	Within 2 weeks of contracting COVID-19	Positive nucleic acid test	38.1-39 ℃	no	Fever ┋ dry cough and chest tightness ┋ weakness and fatigue	Not taking any medication	Very high	Medium	Almost every time or every time	Asexual activities	Almost every time or every time	No attempts at sexual intercourse	Not difficult	No attempts at sexual intercourse	Almost every time or every time	No attempts at sexual intercourse	0	0	0	1	0	0	0	0	4	0	Extremely strong	A little weak	Extremely easy	Extremely easy	Extremely easy	Never had an erection	Extremely easy	Have not had an orgasm	Extremely satisfied	Very content	A little worried	A little worried	Rather want to know	Physical weakness, decreased physical strength ┋ psychological anxiety ┋ worry that strenuous activity may aggravate the condition and affect the recovery of the disease	(Skip)
Yes, never quit smoking (smoking _ years, every day _ root) 〖 3,20 〗	Never drink alcohol	3 shots have been given	Diabetes or elevated state of blood sugar	no	There is no	Within 2 weeks of contracting COVID-19	Test positive for COVID-19 antigen	37.1-38 ℃	no	Headache and sore throat ┋ chills and sore muscles	Ibuprofen ┋ Gankang (Compound paraminophen and amylamine tablets)	high	Medium	Most times	Sometimes or about half the time	Most times	Sometimes or about half the time	Not difficult	Have difficulties	Most times	Sometimes or about half the time	0	2	3	1	1	3	1	3	1	2	Quite intense	A little weak	easy	Somewhat difficult	easy	Somewhat difficult	easy	Somewhat difficult	Very content	A little unfulfilled	A little worried	A little worried	Rather want to know	Psychological anxiety ┋ worry that strenuous activities will aggravate the condition and affect the recovery of the disease	3
Yes, never quit smoking (smoking _ years, every day _ root) 〖 25,15 〗	Drinking, drinking for __ years, __ twice a day (fill in two numbers, separated by commas) 〖 24,3 〗	2 doses have been inoculated	no	no	There is no	2 weeks of COVID-19 infection - Feb	Test positive for COVID-19 antigen	37.1-38 ℃	no	Fever ┋ cold and muscle soreness ┋ weakness and fatigue ┋ loss of smell and taste	Acetaminophen	Medium	Medium	Most times	Most times	Most times	Most times	Not difficult	Not difficult	Most times	Most times	0	0	0	0	2	2	0	0	0	0	A little intense	A little intense	easy	easy	easy	easy	easy	easy	Very content	Very content	Not worried	Not worried	Rather want to know	Weak body and decreased physical strength	25
Yes, never quit smoking (smoking _ years, daily _ root)	Never drink alcohol	3 shots have been given	hypertension.	no	There is no	Within 2 weeks of contracting COVID-19	Positive based on symptoms	38.1-39 ℃	no	Fever ┋ cold and muscle soreness ┋ weakness and fatigue ┋ loss of smell and taste	Ibuprofen ┋ acetaminophen ┋ Lianhua Qingwen capsule	high	Medium	Almost every time or every time	Asexual activities	Most times	No attempts at sexual intercourse	Not difficult	No attempts at sexual intercourse	Almost every time or every time	No attempts at sexual intercourse	2	0	2	0	3	0	2	0	0	0	Extremely strong	A little weak	Somewhat easy	Somewhat difficult	Extremely easy	Somewhat difficult	Extremely easy	Somewhat difficult	Extremely satisfied	A little unfulfilled	A little worried	A little worried	Don't really want to know, fine	Physical weakness, decreased physical strength ┋ psychological anxiety ┋ worry that strenuous activity may aggravate the condition and affect the recovery of the disease	27
[truncated: 1,093 more rows]
