# Supplementary material for: Evaluating male sexual function and reproductive health during Omicron outbreak in China
Source: PLoS One. 2024 Nov 7;19(11):e0310145. doi: 10.1371/journal.pone.0310145 (PMC11542781; doi:10.1371/journal.pone.0310145)
Supplement: S2 Table — (XLSX) [file pone.0310145.s002.xlsx]

## Sheet: Sheet1
Semen volume (ml)		Liquefaction time (min.)		PH		Red blood cells (million /ml)		White blood cells (million /ml)		Number of sperm tested		Sperm concentration (million /ml)		Total motility (%)		PR(A) Total sperm count (million)		PR(B) Total sperm count (million)		NP (b) Total sperm count (million)		Total IM sperm count (million)		Total sperm count (million)		Forward STR (%)		Straightness LIN (%)		Wobble line WOB (%)		Curve velocity VCL		Straight line velocity VSL		Average path velocity VAP		Yaw amplitude ALH (μm)		Whipping frequency BCF (Hz)		Average movement Angle MAD (°)		PR(A) Number of class a sperm [forward motion]		PR(A) Percentage of Class a sperm [forward motility]		PR(A) Class a sperm [forward motility] density
Pre-infection	After infection	Pre-infection	After infection	Pre-infection	After infection	Pre-infection	After infection	Pre-infection	After infection	Pre-infection	After infection	Pre-infection	After infection	Pre-infection	After infection	Pre-infection	After infection	Pre-infection	After infection	Pre-infection	After infection	Pre-infection	After infection	Pre-infection	After infection	Pre-infection	After infection	Pre-infection	After infection	Pre-infection	After infection	Pre-infection	After infection	Pre-infection	After infection	Pre-infection	After infection	Pre-infection	After infection	Pre-infection	After infection	Pre-infection	After infection	Pre-infection	After infection	Pre-infection	After infection	Pre-infection	After infection
3.5	5	60	60	7.4	7.3	0	0	0.5	1.5	229	722	28.6676	90.3843	69.432	68.421	4	75	56	180	8	52	30	142	100	451	92.3945	90.2758	66.0835	64.2815	71.1416	70.0809	28.6035	36.7394	18.5801	23.2716	19.9794	25.3579	2.85707	3.33724	4.76771	4.69009	48.5144	54.6543	11	121	4.8034	16.759	1.377	15.147
2.2	3.8	60	60	7.4	7.3	0	0	0.1	0.6	5	99	2.00298	19.8295	40	52.525	0	0	1	32	0	6	2	35	4	75	94.8498	93.913	63.3024	60.9528	65.6665	64.8702	34.6819	26.7378	21.0181	16.0348	22.1656	17.2794	1.82317	1.93338	3.5	5.54651	70.7625	68.7915	0	0	0	0	0	0
2.5	3	60	60	7.4	7.3	0	0	0.5	0.2	613	789	81.8549	105.356	24.469	57.541	11	40	31	112	7	28	154	134	204	316	92.5365	91.4118	67.3033	63.0089	72.2944	68.4688	32.6714	36.4687	21.8839	23.0414	23.5442	24.8926	3.32878	3.98042	4.44718	4.58906	48.052	55.2052	33	101	5.3833	12.801	4.4065	13.486
2.2	2.3	50	60	7.4	7.3	0	0	0.1	0.3	763	661	101.885	77.8804	84.665	82.753	19	33	105	79	64	35	34	30	224	179	86.539	87.1785	52.5923	55.4135	59.5758	62.6919	37.1949	44.523	19.2433	24.1455	21.9717	27.4188	5.10298	4.67009	5.21131	4.39671	58.9039	58.2628	67	123	8.7811	18.608	8.9466	14.492
4	2.2	40	60	6.8	7.3	0	0	0.1	0.5	341	780	37.2475	104.155	42.228	80.897	12	40	38	121	11	22	86	43	148	229	88.0138	91.3595	61.8297	65.8208	70.0035	71.4476	34.2256	36.7112	21.3095	23.6136	23.7184	25.7402	4.96284	3.43694	4.83642	4.45995	45.5299	52.9954	29	139	8.5044	17.82	3.1676	18.56
4.5	4	50	60	7.4	7.4	0	0	0.1	0.5	1182	1069	147.97	133.824	85.025	83.629	21	42	398	342	146	63	99	87	665	535	87.3678	91.1716	62.7183	67.7991	70.5694	73.6695	27.3536	31.1252	16.8442	20.8347	19.0244	22.6676	2.69212	3.40042	5.35372	4.50674	53.8917	47.7409	38	85	3.2148	7.9513	4.757	10.64
1.8	2.5	60	50	7.4	7.4	0	0.1	0.1	0.1	426	637	56.8845	79.7435	40.375	76.295	3	33	22	78	15	40	61	47	102	199	82.3556	86.9756	52.8464	55.4798	63.197	62.9235	32.0703	40.4666	19.8621	22.2667	19.8621	25.0903	4.7177	5.01944	5.33896	4.92869	52.7501	57.0797	16	106	3.7558	16.664	2.1365	13.269
2	2.2	60	60	7.4	7.4	0	0	0.1	0.1	812	958	95.6716	119.928	69.704	88.413	0	1	126	196	6	35	57	30	191	263	95.1103	92.8589	76.5665	67.3814	80.1908	72.114	19.8299	24.2407	14.9844	15.9481	15.6847	17.1022	1.53827	1.68095	4.77043	5.77604	41.4066	57.9692	0	4	0	0.4175	0	0.5007
2	2.2	60	60	7.4	7.3	0	0	0.5	0.1	2417	1895	302.575	253.043	92.304	86.068	100	114	258	245	200	118	46	77	605	556	84.0782	86.9414	52.3218	59.7697	61.1655	67.617	40.0006	37.1805	20.8759	22.398	24.3491	25.137	4.39775	3.59769	5.30061	5.11481	65.1965	59.9522	401	391	16.59	20.633	50.199	52.21
4	2.2	40	60	7	7.3	0	0	0.1	0.1	278	1546	27.6054	193.538	64.748	82.082	32	68	28	174	10	107	38	76	110	425	89.7531	85.3976	56.7757	56.0179	62.7366	64.5806	48.7743	36.8501	27.416	20.7691	30.0776	23.885	7.35154	4.60956	4.63395	4.93903	52.319	53.5181	82	247	29.496	15.976	8.1426	30.92
4	1.8	40	60	7.2	7.3	0	0	0.1	0.2	716	1253	65.1417	167.315	55.726	67.198	49	58	74	83	20	60	115	98	260	301	89.7347	83.6753	67.1417	50.7553	74.0908	59.8101	36.4292	44.9189	24.4578	22.9457	26.725	26.7638	3.91067	5.13804	5.00377	6.32065	48.7404	59.4399	137	242	19.134	19.313	12.47	32.314
4	3.6	40	60	7.2	7.3	0	0	0.1	0.1	265	568	48.2535	71.1056	55.849	69.718	21	16	65	115	21	46	85	77	193	255	91.6221	87.5715	62.0205	55.6841	66.9261	63.177	36.2028	36.2737	21.9086	19.897	23.6734	22.4661	2.66871	4.91919	4.70304	4.90316	57.4919	55.5288	29	37	10.943	6.514	5.2805	4.6318
3.5	3.5	30	60	7.3	7.3	0	0	0.1	0.1	1164	472	155.431	55.612	51.202	84.11	21	4	171	131	85	27	265	30	544	194	85.8648	91.5584	54.9393	64.7203	63.0952	70.14	34.1977	29.1069	18.6897	18.0694	21.2957	19.7462	4.14771	3.19335	5.35391	4.8962	58.4152	52.4601	46	12	3.9518	2.5423	6.1424	1.4138
3	3.8	40	60	7.2	7.4	0	0	0.1	0.5	195	810	43.3978	115.886	28.2005	91.975	2	143	23	194	10	67	23	35	130	440	86.8779	90.5539	53.5791	58.0267	60.5039	63.4447	36.1744	47.5647	18.1135	26.7972	20.8075	29.4022	5.11928	5.51103	5.11471	4.78973	56.3923	63.4524	4	264	2.0512	32.592	0.8902	37.77
2	1.9	40	60	7.2	7.3	0	0	0.1	0.2	626	1140	208.977	152.226	75.399	79.473	88	74	161	126	64	28	102	59	417	289	87.9577	91.495	64.8999	69.3893	72.5409	74.8658	34.5787	36.2506	22.8594	25.1214	25.2418	27.005	3.19729	3.2422	4.91292	4.29206	53.9825	49.8375	133	295	21.246	25.877	44.399	39.391
2	2.2	60	60	7.4	7.3	0	0	0.1	0.2	518	534	64.8463	53.4795	59.266	14.419	3	1	39	5	34	9	52	100	129	117	83.8768	79.5849	48.8621	40.7679	57.5867	50.8068	36.211	40.3204	17.5094	16.0224	20.5799	19.4743	5.62151	4.63819	5.38891	6.95312	53.9232	68.9442	14	7	2.7027	1.3108	1.7526	0.701
2.5	2.3	50	60	7.4	7.3	0	0	0.1	0.6	2517	1304	315.093	174.125	93.325	64.34	233	55	317	158	183	43	52	142	787	400	86.2711	89.8153	57.9966	64.7687	66.0768	71.2465	41.2906	34.2632	24.0054	22.3124	27.274	24.4492	4.07782	3.46937	4.71942	4.66568	60.9055	51.8206	747	180	29.678	13.803	93.513	24.035
1.5	2.8	40	60	7	7.4	0	0	0.1	0.8	27	927	3.68652	116.047	7.4074	73.894	0	50	0	148	0	41	5	84	5	324	100	91.3663	53.7337	62.8581	53.7337	68.122	49.9109	37.777	25.9226	22.9537	25.9226	24.9463	6.36811	3.57714	5.83333	4.95715	72.4505	60.3991	0	145	0	15.641	0	18.152
3	4	60	60	7.4	7.4	0	0	0.1	0.5	1677	889	209.937	111.29	80.262	49.043	152	29	217	143	135	45	124	226	629	445	85.2602	88.1372	55.6709	59.9307	64.3806	67.0969	42.1952	35.1329	23.5777	21.052	27.1117	23.4045	4.83741	4.3234	4.77145	4.66757	57.952	52.082	406	58	24.209	6.5241	50.825	7.2607
1.5	3.5	40	60	7.2	7.3	0	0	0.1	0.1	208	517	14.1999	103.554	19.23	70.986	2	139	0	80	0	37	17	105	21	362	88.321	90.3629	66.6087	64.3072	73.6995	70.127	53.2072	45.9141	35.5003	29.2926	39.2838	31.8743	5.45853	4.30512	4.26308	4.53845	51.0477	53.6035	26	199	12.5	38.491	1.7749	39.859
3	2.5	40	60	7.3	7.3	0	0	0.1	0.1	383	274	38.0319	32.2833	19.582	35.036	4	3	8	17	9	7	91	52	114	80	81.8117	86.1977	49.864	55.0115	59.0391	62.4616	40.3379	36.9066	20.2385	19.4851	23.5381	22.6544	5.77071	4.40492	6.4774	5.16455	58.5062	58.2735	16	11	4.1775	4.0146	1.5888	1.296
3	5.5	40	60	7.2	7.3	0	0	0.1	0.3	275	352	50.0744	44.0655	40	77.272	18	48	33	108	8	29	90	55	150	242	90.3928	90.5658	63.2387	61.5321	69.0526	67.2165	36.3473	40.9364	22.839	24.3123	24.5592	26.6623	4.34242	4.25157	5.00108	4.59097	57.0035	57.7571	33	71	12	20.17	6.0089	8.8882
4	4.5	40	60	7.2	7.2	0	0	0.1	0.2	33	35	3.30491	5.00744	30.303	62.857	2	0	1	7	0	5	9	8	13	22	97.8955	82.5669	65.1804	50.5698	66.4631	61.2972	48.1869	34.7775	30.788	17.8656	31.489	20.629	4.40559	5.28804	3.96914	5.53093	53.3404	51.8631	6	1	18.181	2.8571	0.6008	0.143
2	3.8	40	60	7	7.4	0	0	0.1	0.1	379	774	82.7964	155.03	47.493	91.989	30	110	27	330	20	101	86	47	165	589	89.8378	90.389	56.0223	62.097	63.2152	68.042	41.8774	38.0037	23.5492	23.1539	26.2792	25.387	5.10573	3.68665	5.96582	4.70686	60.1466	57.8153	70	145	18.469	18.733	15.292	29.043
3	2.5	40	30	7	7.4	0	0	0.5	0.1	0	260	0	30.6338	0	30.384	0	2	0	16	0	4	0	53	0	76	0	91.1473	0	55.1278	0	60.1227	0	38.7316	0	20.79	0	22.6479	0	5.5872	0	4.41995	0	51.2412	0	8	0	3.0769	0	0.9425
4	7	40	60	7.2	7.3	0	0	0.2	0.5	254	491	39.1351	61.4663	35.039	73.727	11	21	33	131	10	29	101	64	156	245	88.0835	90.6276	63.7452	63.7732	71.0769	69.6687	34.8394	32.523	21.8324	20.4929	24.3309	22.3309	3.30605	3.32439	4.85689	4.72832	53.979	52.2693	18	42	7.0866	8.5539	2.7733	5.2578
2	2	40	60	7.2	7.3	0	0	0.1	0.5	507	738	145.073	92.3873	50.098	52.71	28	10	70	68	45	18	144	87	290	184	82.9765	89.0296	56.8047	63.8708	67.3357	70.9986	35.2926	30.4265	19.9825	19.3408	23.6735	21.4142	3.39576	4.78375	4.95456	4.50736	53.8048	41.8118	50	40	9.8619	5.42	14.307	5.0074
2.5	3	60	60	7.3	7.4	0	0	0.1	0.1	1034	672	129.442	84.125	69.729	65.029	53	7	114	89	57	67	97	88	323	252	86.4469	86.1678	55.4375	51.4071	63.3572	59.0681	39.2035	34.7244	21.9104	17.6523	24.6923	20.3206	4.50357	4.95352	5.07143	5.40854	57.1556	58.3364	172	21	16.634	3.125	21.532	2.6289
2	3	30	60	7.2	7.2	0	0	0.1	0.1	283	267	37.7895	26.7397	7.7738	49.063	0	15	4	12	1	11	69	40	75	80	86.5688	84.2881	55.4262	49.566	60.8734	58.0165	41.4305	67.484	20.3503	34.6681	22.8244	39.4434	3.63803	7.79025	6.12961	5.51128	62.3263	64.2669	3	53	1.06	19.85	0.4005	5.3078
3	3	30	45	7.1	7.2	0	0	0.1	0.2	506	334	168.918	51.4611	57.312	60.778	80	28	125	31	85	34	216	60	506	154	84.7141	75.7052	57.7517	47.2238	66.5331	60.5294	39.4751	51.8483	22.6916	26.927	25.977	32.33	3.54973	5.71614	5.12804	5.73836	55.8835	63.4215	80	61	15.81	18.263	26.706	9.3985
5	4	60	40	7.4	7.2	0	0	0.1	0.1	1332	580	166.748	129.081	87.612	75	127	26	446	287	156	72	103	129	833	516	88.6094	90.4804	61.1714	64.7242	68.0896	70.8992	35.7698	30.5975	21.7283	19.6673	24.1083	21.5174	3.89765	2.9755	4.83116	4.78784	57.934	51.2585	204	30	15.315	5.1724	25.537	6.6765
3.8	2.9											44.4	47.7	87	70									168.7	138.2
3.5	5.9											20.4	50.4	32	30									71.5	297.1
4	3.5											37.5	10	50	35									150	35.1
2.7	2.8											52.2	51.7	24	70									141	144.8
3.8	3.8											7.7	10.5	28	35									29.2	39.8
3.7	1.6											42.9	31.2	80	65									158.8	49.8
2.8	5											23.2	40.2	40	85									65	201
4.4	3.5											25	3.6	53	10									110	12.5
2.9	1.8											7.3	27.4	51	40									21.1	49.3
	4												0		0										0
3.1	3.4											26.1	21.8	26	50									80.9	74.1
2.7	2.5											9.1	11.4	20	24									24.6	28.5
	3.3												3.1		15										10.2
	5.7												5.7		35										32.3
	4.1												7.6		67										31.3
	2.5												7		30										17.4
	0.8												77.9		30										62.4
	5												19.6		25										97.9
4.2	5											45.2	42	34	40									189.8	209.7
3.5	5.4											7.6	22.4	75	65									26.7	121
1.6	4.1											18.7	34	40	30									29.9	139.3
2.7	4.4											29.8	12.7	90	50									80.5	56.1
4.6	4.5											37.6	13.4	40	30									173	60.4
2	2											18	22.8	32	40									36	45.6
4.8	5.7											5.8	6.1	49	35									28.1	34.7
	5												16.9		49										84.7
	3.5												13.5		35										47.4
	5.3												107.2		29										568.1
2.1	2.3											57.8	32.7	33	20									121.4	75.2
4.2	2.7											23.2	12.2	18	32									97.5	32.9
4.1	3.3											49.1	34.2	60	35									201.4	113
5.5	4.9											60.4	16.1	30	50									332	79
4.1	4.8											11.6	8.2	30	90									47.5	39.3
5	6.1											48.2	49.6	20	50									241	302.7
2.4	2.8											28.9	39.7	95	90									69.3	111.2
4.2	3.4											25.5	26.3	45	70									107	89.4
3.6	4.5											27.8	26.4	30	35									100.2	118.8
2.1	2.5											11.1	12.9	25	10									23.3	32.2
4.3	2.9											37.4	2	25	30									161	5.7
4.6	4											4.7	1.7	30	20									21.5	6.6
3.1	4.1											33.2	28.4	69	50									103.1	116.6
2.2	3.1											1.5	1	43	20									3.4	3.2
5.3	6											28.1	11	45	25									149.1	65.8
2.3	3											114	83.2	85.7	54.4									262.3	249.6
3.9	4											40.6	28.2	65	68.7									158.5	112.8
5	4.3											18.8	62.6	43.8	47.4									93.9	269.2
6.1	6.6											29.8	15.2	30	74.5									181.8	100.4
5.2	4.2											45.6	34.5	89	67.9									236.9	144.8
1.8	2.8											53.9	45.1	53.6	67									97.1	126.2
4.3	4.5											30.2	32.4	55.2	49.3									129.7	145.7
4.2	4											9.1	12.2	49	25.7									38.3	48.8
2.6	2.5											0.5	1.5	0	30.2									1.3	3.7
3.9	3.4											58.1	42.7	95	88									226.4	145.1
4.6	6.1											24.4	39.3	23.3	34.2									112.1	240
1	2.5											6.3	29.6	15.4	7									6.3	74
4.4												32.2		54.8										141.7
3.1	4.2											19.4	5.3	74.1	42.2									60.1	22.2
[truncated: 24 more columns]

## Sheet: Sheet2
Semen volume (ml)		Sperm concentration (million /ml)		Total motility (%)		Total sperm count (million)		PR a+b sperm [forward motility] percentage		Normal form sperm (%)
Pre-infection	After infection	Pre-infection	After infection	Pre-infection	After infection	Pre-infection	After infection	Pre-infection	After infection	Pre-infection	After infection
3.5	5	28.6676	90.3843	69.432	68.421	100	451	61.135	56.786
2.2	3.8	2.00298	19.8295	40	52.525	4	75	40	43.434
2.5	3	81.8549	105.356	24.469	57.541	204	316	20.88	48.415
2.2	2.3	101.885	77.8804	84.665	82.753	224	179	55.963	63.086
4	2.2	37.2475	104.155	42.228	80.897	148	229	34.31	70.897
4.5	4	147.97	133.824	85.025	83.629	665	535	63.028	71.842
1.8	2.5	56.8845	79.7435	40.375	76.295	102	199	25.586	55.887
2	2.2	95.6716	119.928	69.704	88.413	191	263	66.133	74.843
2	2.2	302.575	253.043	92.304	86.068	605	556	59.247	64.802
4	2.2	27.6054	193.538	64.748	82.082	110	425	55.395	56.856
4	1.8	65.1417	167.315	55.726	67.198	260	301	47.765	47.007
4	3.6	48.2535	71.1056	55.849	69.718	193	255	44.905	51.583
3.5	3.5	155.431	55.612	51.202	84.11	544	194	35.481	70.127
3	3.8	43.3978	115.886	28.2005	91.975	130	440	20	76.666
2	1.9	208.977	152.226	75.399	79.473	417	289	59.904	69.649
2	2.2	64.8463	53.4795	59.266	14.419	129	117	33.011	6.367
2.5	2.3	315.093	174.125	93.325	64.34	787	400	70.004	53.45
1.5	2.8	3.68652	116.047	7.4074	73.894	5	324	7.4074	61.272
3	4	209.937	111.29	80.262	49.043	629	445	58.676	38.807
1.5	3.5	14.1999	103.554	19.23	70.986	21	362	16.346	60.735
3	2.5	38.0319	32.2833	19.582	35.036	114	80	11.488	25.182
3	5.5	50.0744	44.0655	40	77.272	150	242	34.181	65.056
4	4.5	3.30491	5.00744	30.303	62.857	13	22	30.303	37.142
2	3.8	82.7964	155.03	47.493	91.989	165	589	34.828	74.806
3	2.5	0	30.6338	0	30.384	0	76	0	24.23
4	7	39.1351	61.4663	35.039	73.727	156	245	28.346	61.914
2	2	145.073	92.3873	50.098	52.71	290	184	34.319	42.547
2.5	3	129.442	84.125	69.729	65.029	323	252	52.03	38.392
2	3	37.7895	26.7397	7.7738	49.063	75	80	6.3604	35.206
3	3	168.918	51.4611	57.312	60.778	506	154	40.513	38.622
5	4	166.748	129.081	87.612	75	833	516	68.843	60.862
3.8	2.9	44.4	47.7	87	70	168.7	138.2	65	49.4	3	5
3.5	5.9	20.4	50.4	32	30	71.5	297.1	21.4	13	2	3
4	3.5	37.5	10	50	35	150	35.1	28.9	23.9	3	3
2.7	2.8	52.2	51.7	24	70	141	144.8	15	44.2	2	4
3.8	3.8	7.7	10.5	28	35	29.2	39.8	24	21.2	3	2
3.7	1.6	42.9	31.2	80	65	158.8	49.8	55.5	43.5	6	4
2.8	5	23.2	40.2	40	85	65	201	34.2	57.3	3	5
4.4	3.5	25	3.6	53	10	110	12.5	35.2	3.4	2	2
2.9	1.8	7.3	27.4	51	40	21.1	49.3	33.1	26.5	3	3
	4		0		0		0		0		0
3.1	3.4	26.1	21.8	26	50	80.9	74.1	16	33.6	3	3
2.7	2.5	9.1	11.4	20	24	24.6	28.5	14.2	16.8	3	3
	3.3		3.1		15		10.2		6		3
	5.7		5.7		35		32.3		222.8		3
	4.1		7.6		67		31.3		45.2		3
	2.5		7		30		17.4		20.4		3
	0.8		77.9		30		62.4		16.1		5
	5		19.6		25		97.9		12.9		3
4.2	5	45.2	42	34	40	189.8	209.7	22.3	25.7	4	3
3.5	5.4	7.6	22.4	75	65	26.7	121	46.8	44.2	5	5
1.6	4.1	18.7	34	40	30	29.9	139.3	24.7	18.3	4	4
2.7	4.4	29.8	12.7	90	50	80.5	56.1	73.6	30	5	4
4.6	4.5	37.6	13.4	40	30	173	60.4	27.56	17	4	3
2	2	18	22.8	32	40	36	45.6	23.6	29.2	3	4
4.8	5.7	5.8	6.1	49	35	28.1	34.7	33.7	25.3	2	3
	5		16.9		49		84.7		31.6		2
	3.5		13.5		35		47.4		20.9		3
	5.3		107.2		29		568.1		17.8		3
2.1	2.3	57.8	32.7	33	20	121.4	75.2	21.6	12.8	2	2
4.2	2.7	23.2	12.2	18	32	97.5	32.9	14.9	21.2	2	4
4.1	3.3	49.1	34.2	60	35	201.4	113	47.1	19.8	5	4
5.5	4.9	60.4	16.1	30	50	332	79	13.1	33.2	3	4
4.1	4.8	11.6	8.2	30	90	47.5	39.3	19.7	64.7	1	3
5	6.1	48.2	49.6	20	50	241	302.7	11.5	28	3	4
2.4	2.8	28.9	39.7	95	90	69.3	111.2	66.1	60.5	6	6
4.2	3.4	25.5	26.3	45	70	107	89.4	30	59	3	4
3.6	4.5	27.8	26.4	30	35	100.2	118.8	19.5	22.4	3	3
2.1	2.5	11.1	12.9	25	10	23.3	32.2	13.3	2.9	3	3
4.3	2.9	37.4	2	25	30	161	5.7	14.1	18.8	3	3
4.6	4	4.7	1.7	30	20	21.5	6.6	17.1	7.4	3	3
3.1	4.1	33.2	28.4	69	50	103.1	116.6	45.9	30.7	8	6
2.2	3.1	1.5	1	43	20	3.4	3.2	36	11.8	2	2
5.3	6	28.1	11	45	25	149.1	65.8	30.4	15.7	4	3
2.3	3	114	83.2	85.7	54.4	262.3	249.6	55.9	35.3	6	4
3.9	4	40.6	28.2	65	68.7	158.5	112.8	44.1	46.5	5	5
5	4.3	18.8	62.6	43.8	47.4	93.9	269.2	28.9	30.7	2	6
6.1	6.6	29.8	15.2	30	74.5	181.8	100.4	16.7	50.2	3	6
5.2	4.2	45.6	34.5	89	67.9	236.9	144.8	58	43.2	5	4
1.8	2.8	53.9	45.1	53.6	67	97.1	126.2	35.7	44.3	5	4
4.3	4.5	30.2	32.4	55.2	49.3	129.7	145.7	48.6	32.3	4	2
4.2	4	9.1	12.2	49	25.7	38.3	48.8	33.1	17.2	3	2
2.6	2.5	0.5	1.5	0	30.2	1.3	3.7	0	20.8	< 1	< 1
3.9	3.4	58.1	42.7	95	88	226.4	145.1	71.7	76.6	8	6
4.6	6.1	24.4	39.3	23.3	34.2	112.1	240	14.9	23	3	2
1	2.5	6.3	29.6	15.4	7	6.3	74	10.8	4	2	2
4.4		32.2		54.8		141.7		36.3		6
3.1	4.2	19.4	5.3	74.1	42.2	60.1	22.2	44.4	27.9	4	3

## Sheet: merge
Semen volume (ml)		Sperm concentration (million /ml)		Total motility (%)		Total sperm count (million)		PR a+b sperm [forward motility] percentage		Normal form sperm (%)
Pre-infection	After infection	Pre-infection	After infection	Pre-infection	After infection	Pre-infection	After infection	Pre-infection	After infection	Pre-infection	After infection
3.5	5	28.6676	90.3843	69.432	68.421	100	451	61.135	56.786
2.2	3.8	2.00298	19.8295	40	52.525	4	75	40	43.434
2.5	3	81.8549	105.356	24.469	57.541	204	316	20.88	48.415
2.2	2.3	101.885	77.8804	84.665	82.753	224	179	55.963	63.086
4	2.2	37.2475	104.155	42.228	80.897	148	229	34.31	70.897
4.5	4	147.97	133.824	85.025	83.629	665	535	63.028	71.842
1.8	2.5	56.8845	79.7435	40.375	76.295	102	199	25.586	55.887
2	2.2	95.6716	119.928	69.704	88.413	191	263	66.133	74.843
2	2.2	302.575	253.043	92.304	86.068	605	556	59.247	64.802
4	2.2	27.6054	193.538	64.748	82.082	110	425	55.395	56.856
4	1.8	65.1417	167.315	55.726	67.198	260	301	47.765	47.007
4	3.6	48.2535	71.1056	55.849	69.718	193	255	44.905	51.583
3.5	3.5	155.431	55.612	51.202	84.11	544	194	35.481	70.127
3	3.8	43.3978	115.886	28.2005	91.975	130	440	20	76.666
2	1.9	208.977	152.226	75.399	79.473	417	289	59.904	69.649
2	2.2	64.8463	53.4795	59.266	14.419	129	117	33.011	6.367
2.5	2.3	315.093	174.125	93.325	64.34	787	400	70.004	53.45
1.5	2.8	3.68652	116.047	7.4074	73.894	5	324	7.4074	61.272
3	4	209.937	111.29	80.262	49.043	629	445	58.676	38.807
1.5	3.5	14.1999	103.554	19.23	70.986	21	362	16.346	60.735
3	2.5	38.0319	32.2833	19.582	35.036	114	80	11.488	25.182
3	5.5	50.0744	44.0655	40	77.272	150	242	34.181	65.056
4	4.5	3.30491	5.00744	30.303	62.857	13	22	30.303	37.142
2	3.8	82.7964	155.03	47.493	91.989	165	589	34.828	74.806
3	2.5	0	30.6338	0	30.384	0	76	0	24.23
4	7	39.1351	61.4663	35.039	73.727	156	245	28.346	61.914
2	2	145.073	92.3873	50.098	52.71	290	184	34.319	42.547
2.5	3	129.442	84.125	69.729	65.029	323	252	52.03	38.392
2	3	37.7895	26.7397	7.7738	49.063	75	80	6.3604	35.206
3	3	168.918	51.4611	57.312	60.778	506	154	40.513	38.622
5	4	166.748	129.081	87.612	75	833	516	68.843	60.862
3.8	2.9	44.4	47.7	87	70	168.7	138.2	65	49.4	3	5
3.5	5.9	20.4	50.4	32	30	71.5	297.1	21.4	13	2	3
4	3.5	37.5	10	50	35	150	35.1	28.9	23.9	3	3
2.7	2.8	52.2	51.7	24	70	141	144.8	15	44.2	2	4
3.8	3.8	7.7	10.5	28	35	29.2	39.8	24	21.2	3	2
3.7	1.6	42.9	31.2	80	65	158.8	49.8	55.5	43.5	6	4
2.8	5	23.2	40.2	40	85	65	201	34.2	57.3	3	5
4.4	3.5	25	3.6	53	10	110	12.5	35.2	3.4	2	2
2.9	1.8	7.3	27.4	51	40	21.1	49.3	33.1	26.5	3	3
	4		0		0		0		0		0
3.1	3.4	26.1	21.8	26	50	80.9	74.1	16	33.6	3	3
2.7	2.5	9.1	11.4	20	24	24.6	28.5	14.2	16.8	3	3
	3.3		3.1		15		10.2		6		3
	5.7		5.7		35		32.3		222.8		3
	4.1		7.6		67		31.3		45.2		3
	2.5		7		30		17.4		20.4		3
	0.8		77.9		30		62.4		16.1		5
	5		19.6		25		97.9		12.9		3
4.2	5	45.2	42	34	40	189.8	209.7	22.3	25.7	4	3
3.5	5.4	7.6	22.4	75	65	26.7	121	46.8	44.2	5	5
1.6	4.1	18.7	34	40	30	29.9	139.3	24.7	18.3	4	4
2.7	4.4	29.8	12.7	90	50	80.5	56.1	73.6	30	5	4
4.6	4.5	37.6	13.4	40	30	173	60.4	27.56	17	4	3
2	2	18	22.8	32	40	36	45.6	23.6	29.2	3	4
4.8	5.7	5.8	6.1	49	35	28.1	34.7	33.7	25.3	2	3
	5		16.9		49		84.7		31.6		2
	3.5		13.5		35		47.4		20.9		3
	5.3		107.2		29		568.1		17.8		3
2.1	2.3	57.8	32.7	33	20	121.4	75.2	21.6	12.8	2	2
4.2	2.7	23.2	12.2	18	32	97.5	32.9	14.9	21.2	2	4
4.1	3.3	49.1	34.2	60	35	201.4	113	47.1	19.8	5	4
5.5	4.9	60.4	16.1	30	50	332	79	13.1	33.2	3	4
4.1	4.8	11.6	8.2	30	90	47.5	39.3	19.7	64.7	1	3
5	6.1	48.2	49.6	20	50	241	302.7	11.5	28	3	4
2.4	2.8	28.9	39.7	95	90	69.3	111.2	66.1	60.5	6	6
4.2	3.4	25.5	26.3	45	70	107	89.4	30	59	3	4
3.6	4.5	27.8	26.4	30	35	100.2	118.8	19.5	22.4	3	3
2.1	2.5	11.1	12.9	25	10	23.3	32.2	13.3	2.9	3	3
4.3	2.9	37.4	2	25	30	161	5.7	14.1	18.8	3	3
4.6	4	4.7	1.7	30	20	21.5	6.6	17.1	7.4	3	3
3.1	4.1	33.2	28.4	69	50	103.1	116.6	45.9	30.7	8	6
2.2	3.1	1.5	1	43	20	3.4	3.2	36	11.8	2	2
5.3	6	28.1	11	45	25	149.1	65.8	30.4	15.7	4	3
2.3	3	114	83.2	85.7	54.4	262.3	249.6	55.9	35.3	6	4
3.9	4	40.6	28.2	65	68.7	158.5	112.8	44.1	46.5	5	5
5	4.3	18.8	62.6	43.8	47.4	93.9	269.2	28.9	30.7	2	6
6.1	6.6	29.8	15.2	30	74.5	181.8	100.4	16.7	50.2	3	6
5.2	4.2	45.6	34.5	89	67.9	236.9	144.8	58	43.2	5	4
1.8	2.8	53.9	45.1	53.6	67	97.1	126.2	35.7	44.3	5	4
4.3	4.5	30.2	32.4	55.2	49.3	129.7	145.7	48.6	32.3	4	2
4.2	4	9.1	12.2	49	25.7	38.3	48.8	33.1	17.2	3	2
2.6	2.5	0.5	1.5	0	30.2	1.3	3.7	0	20.8	0	0
3.9	3.4	58.1	42.7	95	88	226.4	145.1	71.7	76.6	8	6
4.6	6.1	24.4	39.3	23.3	34.2	112.1	240	14.9	23	3	2
1	2.5	6.3	29.6	15.4	7	6.3	74	10.8	4	2	2
4.4		32.2		54.8		141.7		36.3		6
3.1	4.2	19.4	5.3	74.1	42.2	60.1	22.2	44.4	27.9	4	3
5.5	6	13	4	49.3	15			37	10			Traditional Chinese medicine
4.5	3.5	8	10	15	25			10	20			Untreated
1.5	1.5	18	10	75	60			55	40			Untreated
2	2	26	20	65	60			40	45			Spermatogenic capsules
3.5	4	10	26	40	50			30	40			Spermatogenic capsules
3	3	33	30	40	70			20	50			Spermatogenic capsules
3	2.5	1	0	45				25	0			Untreated
3	3	12	25	35	65			15	40			Spermatogenic capsules
3		35	11	40	40			20	25			Spermatogenic capsules
2	2.5	80	12	75	60			40	35			Untreated
3	3.5	34	20	65	60			40	40			Spermatogenic capsules
	2	23.78	15		15			31.03	10			Untreated
3	2	65	18	75	65			65	40			Untreated
4	3	28	18	60	65			40	40			Untreated
10	4.5	16	20	40	65			20	40			Spermatogenic capsules
1.8	2	29.8	16.5	35.5	66.7			26.4	32.8			Levocaridine oral liquid
2	2	0	0	0	0			0	0			Untreated
1.6	2	3.7	36.4	40	49.4			40	39.9			Spermatogenic tablets
2	2	55.7	57.1	38.5	69.9			28.3	56.6			Levocaridine oral liquid
2	2	148.7	81.3	21.3	15.2			16.2	8.2			Levocaridine oral liquid
2.1	2	92.1	53.4	71.4	58.6			55.9	45.2			Vitamins
2.5	2	12.3	38.2	72	41.3			62	18.1			Spermatogenic tablets
2	2	81.3	29.3	41.8	24.4			30.9	16			Traditional Chinese medicine
2	2.1	23.1	54.7	57.4	41			45.7	28.8			Untreated
2.3	2	17	29.6	65.2	28.4			60.9	19.2			Levocaridine oral liquid
2	6	5.9	40.6	12.5	26.7			8.3	20.6			Spermatogenic tablets
2.3	1.8	70.4	73.9	57.7	85.3			47.2	72.3			Untreated
1.3	2	33	17	56.7	26			46.3	21.7			Levocaridine oral liquid
2.2	2	63.8	128.8	61.8	27.3			49.4	18.7			Untreated
2.1	2	12.1	30.3	26.5	30.9			16.3	28.5			Spermatogenic tablets
2	4	39.2	20.4	22.6	15.6			15.7	12			Levocarnitine oral liquid
2	2	131.5	57.4	91.6	54.9			83.9	47.2			Untreated
2	1.9	157	123	64	47			40	10
7.9	6.4	33	67	53	66			36.9	41
1.7	2.1	24.8	7.1	49.1	23.1			33.5	17.9
1.5	0.9	575.3	149.8	39.1	27.4			10	13.6
3.86	2.8	29.11	40.6	76.86	14.5			75.15	5.2
3.4	2.9	658.4	164.9	43.2	53.6			7.5	27
4	4	15.6	15.1	19	19	62.3	62.9	11	11
3	3.3	99.2	89.2	36	36	299.2	294.3	26	28
4.5	4.1	56.3	50.3	55	51	230.7	200.4	44	40
1.5	3.2	23.4	23.9	52	40	35.1	35.8	37	39
4	4.5	161.8	141.8	47	45	647.1	640.1	38	35
2	2.8	129.8	111.8	41	31	259.6	229.6	32	29
2.9	2.9	0	0	0	0	0	0	0	0
1.8	1.3	1.2	0.8	0	0	22.4	11	8	0
2.8	2.9	89.2	86	29	29	259.5	249.5	21	19
7	7	17.9	16.2	22	17	143.4	113.1	7	7
4.4	4	85.6	75.5	36	36	362.4	302.1	28	27
6.2	4.4	8	5	29	29	40.1	30.9	3	3
3.5	3.7	116.6	89.6	45	49	408.2	412	36	36
3.8	3.2	22.6	22.9	35	38	63.8	73.1	22	22
2	2.3	33.4	31.3	46	44	66.7	64.2	34	30
3	2.3	131.2	122.8	21	21	393.5	303.1	15	15
2	1	64.5	22.4	45	40	64.5	18.8	33	30
3	2.1	60.1	40.5	52	42	118.5	126.3	43	37
4	3.2	96.5	90.5	25	22	386.1	366.5	18	10
3.2	3	63.2	44.5	44	34	189.5	180.3	31	22
2.1	1.6	21.1	11.1	9	9	44.4	22.4	4	2
1.2	1.2	80.2	76.5	33	30	96.2	90.3	24	20
2.5	2	80.2	80.4	40	30	180.8	160.8	22	15
2.6	2.5	99.4	95.6	44	45	239	244	33	37
5	5.5	25.2	29.3	43	40	126.1	116.5	30	32
3.3	3	61.7	63.7	5	5	198.3	191.2	2	2
2.2	2	6.9	6.7	33	29	13.3	3.7	16	11
4	4.1	59	50	47	40	236.1	220	38	35
6.5	6	33.2	31	59	48	215.9	95.9	48	44
1.6	1.2	69.4	30	42	34	95	90	34	23
4.4	4.1	146.1	102	39	23	466.8	422	30	20
3.1	2	55.8	45.9	47	41	91.6	78.9	34	29
3.6	3.1	48.9	43.7	59	52	130.3	122	41	33
2.9	2.7	153.8	103.4	48	46	279.2	229.3	37	32
3.8	3	28.6	4.6	52	33	70.8	27.9	39	31
3.1	1.2	41.5	21.6	39	17	29	26	21	26
3.2	3	39.1	35	34	33	125.1	105	23	21
2.4	2	47.4	48	52	43	96.8	89	39	32
1.5	1.1	267	238.2	41	41	233	182	34	30
2.2	1.2	97.3	89.2	40	43	119.2	101.1	26	29
4.7	4	89.2	76.3	52	25	356.7	333.5	43	34
7.2	7	22.4	22	63	53	161.4	130.1	50	32
3	3.1	25.7	21.6	60	45	77.2	62.3	42	33
3.3	2.8	43.2	22.6	71	56	121	89	60	42
2.2	2.8	54.6	43.2	87	71	112	121	55	60
1.4	1.2	2	3	16	10	8	7	5	5
3.4	2.9	31.5	22.4	67	60	55	65	45	40
4	2.2	1.96	1.11	69	41	7.86	7.34	30	23
2.1	1.8	8	7	57	53	15.3	14.3	25	20
3.2	3	59.8	42.3	48	40	179.3	160.2	36	30
4.4	4.3	52.7	35.8	50	44	232	211	38	31
3.2	2.2	197.8	144.9	54	44	633.1	345.2	48	42
5	3.3	87.8	56.3	48	44	439.1	429.5	37	32
2.2	2.1	75.4	65.1	37	39	163.5	143.2	26	22
3.9	3.4	46.3	16.7	29	20	122.8	56.8	19	12
3.5	3	54.6	34.8	61	47	122.5	104.4	39	36
2.5	2	49.7	39.2	50	50	79.4	79.1	39	37
4	3.2	47.9	47.1	61	55	178.5	188.3	49	40
3.2	3	5	5	79	70	16.2	15.1	41	25
5.2	4.4	12.1	11.5	74	64	62.8	42.3	57	52
3.9	3.3	37.3	39.1	61	55	123.2	122.6	45	41
2.9	0.9	39.2	19.7	8	8	27.9	17.8	2	2
3.4	3.1	133.8	113.6	47	47	332.5	352.1	38	30
1.5	1.2	52.2	49.6	52	56	78.3	82.4	43	42
4.3	3.6	53.1	43.3	54	32	102.1	156	42	40
4.2	5.1	112.3	98.2	54	53	215.6	500.5	47	40
3.3	3.1	65.5	50.5	43	24	216	139	32	29
3.6	3.7	55.8	57.9	62	62	224.9	214.3	49	44
2.4	2.3	111.8	101.2	36	30	257.2	222.4	27	9
1.5	1.2	13.1	9.2	18	18	15.8	5.3	10	10
2.5	2.3	146.8	156.1	36	22	359	112	30	17
5.7	5	21.8	10.8	55	31	199.3	109.1	40	12
4.8	4.1	194.1	154.3	25	20	632.8	332.7	19	16
2.8	2	52.8	32.6	83	77	68.9	58.6	67	61
2.9	2.6	29.9	26	10	10	75.9	45.3	4	4
2.9	2.8	54.5	44	56	50	152.6	122.4	41	12
3.3	2	166.4	127.6	49	40	265.7	255.3	33	29
4.5	4	63.8	83.6	48	41	334.5	314.1	42	33
3.9	3.2	35.9	35.1	60	50	82.9	112.4	44	40
3.9	3.2	85.3	75.9	47	47	249.5	243	36	30
3.3	2	65.2	45.4	42	32	70.8	90.9	43	29
4.1	2	79.9	71.8	55	49	163.1	143.6	41	33
5.7	5.1	71	44	46	23	404.8	112.3	37	19
2.9	2.5	122.4	82.3	47	19	295.8	205.2	36	30
2.1	1.8	68	60	60	51	142.8	132.9	52	43
2.9	2.2	72.2	42.7	65	43	113.2	93.9	55	34
5.2	2.2	36.8	16.2	62	43	191.6	81.3	52	40
3.9	3.4	112.4	42.7	46	67	185.2	145.1	26	20
4.9	3.2	147.5	127.1	50	23	446.2	306.7	43	20
3	1.9	60.4	49.1	76	56	381.4	181.1	61	44
2.9	2.5	139.1	89.8	52	24	152.6	224.6	45	18
5	4	111.8	21.1	49	23	235.3	105.5	34	18
4.5	2.3	126.2	76.9	91	33	233	177	89	61
5.9	5.5	40.7	23.2	70	20	223.7	122.3	60	29
3.1	2	22.9	11.5	69	48	55	43	36	18
3.3	2.8	49.8	33.2	78	44	188	112.1	56	24
5.5	4.1	119.2	39.3	67	33	315.4	225.6	53	29
3.9	1.6	71.5	21.8	49	23	259.8	41.4	34	18
4	3	96.7	36.4	99	73	160.9	50.1	60	25
3.1	0.7	197.2	117.1	98	13	82	43	19	10
5.1	3.3	193.3	140.1	46	29	115.2	45.3	41	32
4	2.5	166.3	126.1	60	54	665.2	245.2	54	49
5	5	316.1	269.5	52	49	180.6	220.2	38	21
5	4.9	191	87	60	55	454.9	433.5	52	32
2.5	2.1	152.6	122.3	42	22	381.4	331.2	35	23
3	3.1	188.9	122.2	55	36	266.2	96.4	47	40
4.2	4.2	102.9	102.3	39	33	432.3	402.9	31	30
7.8	7.1	155.2	122.9	58	50	390.9	221.5	48	40
2.5	1.5	56.9	49.8	25	25	174.7	74.2	16	13
4.5	4.1	152.6	122.1	48	32	686.6	499.2	43	37
4.1	4.2	123.3	34.5	73	40	297.8	97.7	55	43
3.5	3.1	183.5	80.2	30	30	280.6	243.4	24	12
3.5	1.5	224.5	164.7	48	44	96.7	76.8	42	25
5	3.1	159.8	89.2	45	45	367.4	297.9	35	22
4	3.4	157.6	78.3	56	56	332.6	228.7	48	33
1.9	1.1	7.5	5.5	21	11	8.3	2.3	9	9
3.2	2.5	56.5	50.5	51	32	161.5	122.4	41	25
2	2.1	76.3	46.1	55	45	112.6	92.2	32	22
2.5	2.1	119.8	69.6	96	56	126.6	146.2	49	41
2.8	2	155.3	136.1	48	44	293.6	272.2	38	31
4.5	4.2	143.8	93.3	56	59	195	122	46	42

## Sheet: 组
group	Semen volume	Sperm concentration	Total motility	Total sperm count	PR	Sperm morphology
1	3.5	28.6676	69.432	100	61.135	3
1	2.2	2.00298	40	4	40	2
1	2.5	81.8549	24.469	204	20.88	3
1	2.2	101.885	84.665	224	55.963	2
1	4	37.2475	42.228	148	34.31	3
1	4.5	147.97	85.025	665	63.028	6
1	1.8	56.8845	40.375	102	25.586	3
1	2	95.6716	69.704	191	66.133	2
1	2	302.575	92.304	605	59.247	3
1	4	27.6054	64.748	110	55.395
1	4	65.1417	55.726	260	47.765	3
1	4	48.2535	55.849	193	44.905	3
1	3.5	155.431	51.202	544	35.481
1	3	43.3978	28.2005	130	20
1	2	208.977	75.399	417	59.904
1	2	64.8463	59.266	129	33.011
1	2.5	315.093	93.325	787	70.004
1	1.5	3.68652	7.4074	5	7.4074
1	3	209.937	80.262	629	58.676	4
1	1.5	14.1999	19.23	21	16.346	5
1	3	38.0319	19.582	114	11.488	4
1	3	50.0744	40	150	34.181	5
1	4	3.30491	30.303	13	30.303	4
1	2	82.7964	47.493	165	34.828	3
1	3	0	0	0	0	2
1	4	39.1351	35.039	156	28.346
1	2	145.073	50.098	290	34.319
1	2.5	129.442	69.729	323	52.03
1	2	37.7895	7.7738	75	6.3604	2
1	3	168.918	57.312	506	40.513	2
1	5	166.748	87.612	833	68.843	5
1	3.8	44.4	87	168.7	65	3
1	3.5	20.4	32	71.5	21.4	1
1	4	37.5	50	150	28.9	3
1	2.7	52.2	24	141	15	6
1	3.8	7.7	28	29.2	24	3
1	3.7	42.9	80	158.8	55.5	3
1	2.8	23.2	40	65	34.2	3
1	4.4	25	53	110	35.2	3
1	2.9	7.3	51	21.1	33.1	3
1						8
1	3.1	26.1	26	80.9	16	2
1	2.7	9.1	20	24.6	14.2	4
1						6
1						5
1						2
1						3
1						5
1						5
1	4.2	45.2	34	189.8	22.3	4
1	3.5	7.6	75	26.7	46.8	3
1	1.6	18.7	40	29.9	24.7	0
1	2.7	29.8	90	80.5	73.6	8
1	4.6	37.6	40	173	27.56	3
1	2	18	32	36	23.6	2
1	4.8	5.8	49	28.1	33.7	6
1						4
1
1
1	2.1	57.8	33	121.4	21.6
1	4.2	23.2	18	97.5	14.9
1	4.1	49.1	60	201.4	47.1
1	5.5	60.4	30	332	13.1
1	4.1	11.6	30	47.5	19.7
1	5	48.2	20	241	11.5
1	2.4	28.9	95	69.3	66.1
1	4.2	25.5	45	107	30
1	3.6	27.8	30	100.2	19.5
1	2.1	11.1	25	23.3	13.3
1	4.3	37.4	25	161	14.1
1	4.6	4.7	30	21.5	17.1
1	3.1	33.2	69	103.1	45.9
1	2.2	1.5	43	3.4	36
1	5.3	28.1	45	149.1	30.4
1	2.3	114	85.7	262.3	55.9
1	3.9	40.6	65	158.5	44.1
1	5	18.8	43.8	93.9	28.9
1	6.1	29.8	30	181.8	16.7
1	5.2	45.6	89	236.9	58
1	1.8	53.9	53.6	97.1	35.7
1	4.3	30.2	55.2	129.7	48.6
1	4.2	9.1	49	38.3	33.1
1	2.6	0.5	0	1.3	0
1	3.9	58.1	95	226.4	71.7
1	4.6	24.4	23.3	112.1	14.9
1	1	6.3	15.4	6.3	10.8
1	4.4	32.2	54.8	141.7	36.3
1	3.1	19.4	74.1	60.1	44.4
1	5.5	13	49.3		37
1	4.5	8	15		10
1	1.5	18	75		55
1	2	26	65		40
1	3.5	10	40		30
1	3	33	40		20
1	3	1	45		25
1	3	12	35		15
1	3	35	40		20
1	2	80	75		40
1	3	34	65		40
1		23.78			31.03
1	3	65	75		65
1	4	28	60		40
1	10	16	40		20
1	1.8	29.8	35.5		26.4
1	2	0	0		0
1	1.6	3.7	40		40
1	2	55.7	38.5		28.3
1	2	148.7	21.3		16.2
1	2.1	92.1	71.4		55.9
1	2.5	12.3	72		62
1	2	81.3	41.8		30.9
1	2	23.1	57.4		45.7
1	2.3	17	65.2		60.9
1	2	5.9	12.5		8.3
1	2.3	70.4	57.7		47.2
1	1.3	33	56.7		46.3
1	2.2	63.8	61.8		49.4
1	2.1	12.1	26.5		16.3
1	2	39.2	22.6		15.7
1	2	131.5	91.6		83.9
1	2	157	64		40
1	7.9	33	53		36.9
1	1.7	24.8	49.1		33.5
1	1.5	575.3	39.1		10
1	3.86	29.11	76.86		75.15
1	3.4	658.4	43.2		7.5
2	5	90.3843	68.421	451	56.786	5
2	3.8	19.8295	52.525	75	43.434	3
2	3	105.356	57.541	316	48.415	3
2	2.3	77.8804	82.753	179	63.086	4
2	2.2	104.155	80.897	229	70.897	2
2	4	133.824	83.629	535	71.842	4
2	2.5	79.7435	76.295	199	55.887	5
2	2.2	119.928	88.413	263	74.843	2
2	2.2	253.043	86.068	556	64.802	3
2	2.2	193.538	82.082	425	56.856	0
2	1.8	167.315	67.198	301	47.007	3
2	3.6	71.1056	69.718	255	51.583	3
2	3.5	55.612	84.11	194	70.127	3
2	3.8	115.886	91.975	440	76.666	3
2	1.9	152.226	79.473	289	69.649	3
2	2.2	53.4795	14.419	117	6.367	3
2	2.3	174.125	64.34	400	53.45	5
2	2.8	116.047	73.894	324	61.272	3
2	4	111.29	49.043	445	38.807	3
2	3.5	103.554	70.986	362	60.735	5
2	2.5	32.2833	35.036	80	25.182	4
2	5.5	44.0655	77.272	242	65.056	4
2	4.5	5.00744	62.857	22	37.142	3
2	3.8	155.03	91.989	589	74.806	4
2	2.5	30.6338	30.384	76	24.23	3
2	7	61.4663	73.727	245	61.914	2
2	2	92.3873	52.71	184	42.547	3
2	3	84.125	65.029	252	38.392	3
2	3	26.7397	49.063	80	35.206	2
2	3	51.4611	60.778	154	38.622	4
2	4	129.081	75	516	60.862	4
2	2.9	47.7	70	138.2	49.4	4
2	5.9	50.4	30	297.1	13	3
2	3.5	10	35	35.1	23.9	4
2	2.8	51.7	70	144.8	44.2	6
2	3.8	10.5	35	39.8	21.2	4
2	1.6	31.2	65	49.8	43.5	3
2	5	40.2	85	201	57.3	3
2	3.5	3.6	10	12.5	3.4	3
2	1.8	27.4	40	49.3	26.5	3
2	4	0	0	0	0	6
2	3.4	21.8	50	74.1	33.6	2
2	2.5	11.4	24	28.5	16.8	3
2	3.3	3.1	15	10.2	6	4
2	5.7	5.7	35	32.3	222.8	5
2	4.1	7.6	67	31.3	45.2	6
2	2.5	7	30	17.4	20.4	6
2	0.8	77.9	30	62.4	16.1	4
2	5	19.6	25	97.9	12.9	4
2	5	42	40	209.7	25.7	2
2	5.4	22.4	65	121	44.2	2
2	4.1	34	30	139.3	18.3	0
2	4.4	12.7	50	56.1	30	6
2	4.5	13.4	30	60.4	17	2
2	2	22.8	40	45.6	29.2	2
2	5.7	6.1	35	34.7	25.3
2	5	16.9	49	84.7	31.6	3
2	3.5	13.5	35	47.4	20.9
2	5.3	107.2	29	568.1	17.8
2	2.3	32.7	20	75.2	12.8
2	2.7	12.2	32	32.9	21.2
2	3.3	34.2	35	113	19.8
2	4.9	16.1	50	79	33.2
2	4.8	8.2	90	39.3	64.7
2	6.1	49.6	50	302.7	28
2	2.8	39.7	90	111.2	60.5
2	3.4	26.3	70	89.4	59
2	4.5	26.4	35	118.8	22.4
2	2.5	12.9	10	32.2	2.9
2	2.9	2	30	5.7	18.8
2	4	1.7	20	6.6	7.4
2	4.1	28.4	50	116.6	30.7
2	3.1	1	20	3.2	11.8
2	6	11	25	65.8	15.7
2	3	83.2	54.4	249.6	35.3
2	4	28.2	68.7	112.8	46.5
2	4.3	62.6	47.4	269.2	30.7
2	6.6	15.2	74.5	100.4	50.2
2	4.2	34.5	67.9	144.8	43.2
2	2.8	45.1	67	126.2	44.3
2	4.5	32.4	49.3	145.7	32.3
2	4	12.2	25.7	48.8	17.2
2	2.5	1.5	30.2	3.7	20.8
2	3.4	42.7	88	145.1	76.6
2	6.1	39.3	34.2	240	23
2	2.5	29.6	7	74	4
2
2	4.2	5.3	42.2	22.2	27.9
2	6	4	15		10
2	3.5	10	25		20
2	1.5	10	60		40
2	2	20	60		45
2	4	26	50		40
2	3	30	70		50
2	2.5	0			0
2	3	25	65		40
2		11	40		25
2	2.5	12	60		35
2	3.5	20	60		40
2	2	15	15		10
2	2	18	65		40
2	3	18	65		40
2	4.5	20	65		40
2	2	16.5	66.7		32.8
2	2	0	0		0
2	2	36.4	49.4		39.9
2	2	57.1	69.9		56.6
2	2	81.3	15.2		8.2
2	2	53.4	58.6		45.2
2	2	38.2	41.3		18.1
2	2	29.3	24.4		16
2	2.1	54.7	41		28.8
2	2	29.6	28.4		19.2
2	6	40.6	26.7		20.6
2	1.8	73.9	85.3		72.3
2	2	17	26		21.7
2	2	128.8	27.3		18.7
2	2	30.3	30.9		28.5
2	4	20.4	15.6		12
2	2	57.4	54.9		47.2
2	1.9	123	47		10
2	6.4	67	66		41
2	2.1	7.1	23.1		17.9
2	0.9	149.8	27.4		13.6
2	2.8	40.6	14.5		5.2
2	2.9	164.9	53.6		27
